# Supplementary material for: Bioengineered niches that recreate physiological extracellular matrix organisation to support long-term haematopoietic stem cells
Source: Nat Commun. 2024 Jul 10;15:5791. doi: 10.1038/s41467-024-50054-0 (PMC11237034; doi:10.1038/s41467-024-50054-0)
Supplement: Supplementary file 4 — Source data [file 41467_2024_50054_MOESM4_ESM.xlsx]

## Sheet: Figure 2
Figure 2c	FN/cm2				Figure 2d	Total FN mean fluorescent intensity (MFI)				Figure 2e	HFN7.1 MFI			Figure 2f	P5F3 MFI			Figure 2g	BMP-2 ng/cm2
	PEA	PMA				PEA	PMA				PEA	PMA			PEA	PMA			PEA	PMA
	557.585	851.83				1940807	1422365				3226261	925654			93573	49911			7.78947	8.15789
	517.038	666.52				2154045	1467921				2665948	961183			101687	67572			7.78947	8.10526
	563.36	903.082				3697345	1161666				3032444	1664980			137100	60054			7.68421	8.10526
	610.21	920.34
	586.182	690.969
	444.485	792.584
	371.711	598.917

## Sheet: Figure 3
Figure 3b	young's modulus			Figure 3c	nestin fold change to glass							Figure 3d	vimentin fold change to glass					Figure 3e	SCF fold change to glass						Figure 3f	flow heatmap MFI fold change to glass													Figure 3g	Niche genes fold change to glass						Figure 3h	Differentiation genes fold change to glass
i	ii	iii		average per donor	Glass	Glass hyp	PEA FN BMP-2 -gel	PEA FN BMP-2 +gel	PEA FN BMP-2 hyp		average per donor	Glass	Glass Hyp	PEA	PEA Hyp	PEA +GEL			Glass	glass hyp	PEA -gel	PEA hyp	PEA +gel			PEA FN BMP-2 -gel			PEA FN BMP-2 +gel			PEA FN BMP-2 hyp			Glass hyp						PEA FN BMP-2 -gel	PEA FN BMP-2 +gel	PEA FN BMP-2 hyp	Glass hyp			PEA FN BMP-2 -gel	PEA FN BMP-2 +gel	PEA FN BMP-2 hyp
66.54	88.38	79.2		ADP86	1	0.636203	1.21296	1.54469	0.950947		ADPG1	0.881531	0.979817	0.415748	0.630858	0.783998		ADPG2	1	0.466814	0.868589	0.732865	1.72215		LEPR	0.402439	0.240385	1.12821	1.04878	0.451923	1.66382	2.36585	1.5	2.47863	1.21951	1.95192	2.42735			CDH2	0.0694369	1.09742	-2.88735	-1.73802		BDNF	0.316269	1.32857	0.69923
78.54	86.82	73.38		ADPG2	1	0.650348	0.550585	2.71402	0.991689		ADP50X	0.84178	0.875963	1.17454	0.744503	1.62839		ADP50	1	0.259612	1.22931	0.840678	4.44356		CD90	0.286111	0.739974	1.01565	7.23889	0.792873	1.57969	0.533333	0.954408	1.03166	1	1.3709	2.20767			ALCAM	-0.474671	0.207795	-1.41132	-1.33339		BMP2	3.45789	1.09167	3.13937
67.44	78.84	90.12		ADPG1	1	0.897105	1.09688	1.99275	0.475825		ADPG2	0.75302	0.707972	0.899179	0.756614	1.59732		ADPG1	1	0.907589	0.644977	0.693432	6.23281		NG2	0.582418	0.536424	1.67404	1.49451	1.5298	2.1167	1.28571	0.925497	4.41046	0.89011	1.14073	2.94165			ITGAV	-0.616006	-0.0030335	-1.91327	-2.02047		RUNX2	0.733591	0.509942	0.949536
																									CD146	0.701613	0.61991	1.22154	1.54839	1.181	2.54316	2.27823	1.25792	2.49351	0.971774	1.71493	2.24905			CSPG4	-0.0556294	0.110864	-0.805955	-0.955201		SMAD4	0.115632	0.0463223	-0.0117272
				INDIVIDUAL FOLD CHANGE	Glass	Glass hyp	PEA FN BMP-2 -gel	PEA FN BMP-2 +gel	PEA FN BMP-2 hyp		INDIVIDUAL FOLD CHANGE	Glass	Glass Hyp	PEA	PEA Hyp	PEA +GEL			Glass	glass hyp	PEA -gel	PEA hyp	PEA +gel		CD51	0.805387	0.803779	1.46843	2.26997	0.91789	2.52586	1.1901	0.944473	2.31192	1.30967	1.03645	2.03321			JAG1	-0.331948	-0.479413	-0.892907	-0.973141		BMP6	-0.396995	0.759789	0.789133
					0.645821	0.862708	0.366314	0.84852	1.29189			0.862585	0.478142	0.16654	0.643854	1.94431			0.718845	0.746346	0.668339	0.809304	0.155073		CD140a	0.0285714	0.0653266	0.548896	0.371429	0.773869	1.56782	0.285714	1.90452	2.64038	1	2.98492	2.29338			KITLG	-1.51414	-1.65977	-3.1121	-3.22657		GFAP	-0.864407	2.22552	1.25803
					1.014	1.46677	0.389473	0.760539	1.70956			0.452142	0.44062	0.563739	0.287321	1.60417			0.930048	0.0714823	0.102197	0.0636256	0.93102		CD140b	0.622368	0.564423	1.07797	0.653618	0.219746	0.190195	0.752632	0.323475	1.20083	1.69309	0.691856	2.19905			LIF	-0.449393	0.697632	-0.530405	-0.597367		BGLAP	0.461899	-1.62116	-1.09239
					0.461004	0.244762	0.862385	0.676347	1.13308			0.937159	0.835345	0.162289	0.541	0.88619			2.79226	0.123276	0.141761	0.162906	3.5898		CD166	0.70591	0.77716	1.7134	0.660413	0.528469	0.584812	0.682927	0.60962	1.25602	1.09662	0.752291	1.37012			ITGB1	-0.389035	0.488585	-0.714792	-0.668298		BMP4	0.77742	-0.471499	0.891482
					0.542941	0.433619	2.28012	2.34688	0.705181			0.987878	0.397834	0.0249941	0.575073				0.30954	0.553972	2.32427	0.600978	1.72573																	PDGFRA	-0.391815	0.154927	-0.576471	-0.447948		ALPP	0.129871	-0.660773	5.25606
					0.173809	0.375477	1.00692	1.36976	0.351931			0.366899	2.3476	0.311741	0.142047	1.95535			1.91308	0.819972	0.696956	0.751661	2.99778																	MMP2	-1.59442	0.601245	-0.560401	-0.330559		SP7	0.129913	-0.713391	2.08029
					0.996997	0.445791	1.30141	3.84187	1.18427			0.654641	0.933159	0.3688	0.272463	1.13553			0.707272	0.485834	0.809499	2.14759	0.44162																	ICAM1	0.373158	-1.38487	-0.0116141	-0.176562		ADIPOQ	0.320817	-1.39881	1.23544
					0.5463	0.679843	2.09785	3.01386	1.81333			0.529071		0.589166	0.605886	0.837384			2.54346		1.19414	0.670491	2.69314																	CXCL12	-1.06151	-0.714766	-0.92432	-0.540258		TGFB3	-0.349274	-1.21483	0.382209
					2.47107	0.610429	1.30101	2.94014	0.497617			0.937353	0.909237	0.872226	0.372543	0.237127			2.87655		1.42235	0.395112	7.37789																	ITGAX	-1.2479	-1.15254	-0.693757	-0.504197		EGF	-1.35207	-4.24751	-0.294879
					1.33969	0.732245	1.25306	1.94391	0.477493			0.102308	1.99889	0.561209	0.915086	0.400839			1.70984		1.83832	0.586566	0.312587																	PDGFRB	-1.1249	-1.24939	-0.177478	-0.327398		VWF	1.95407	-1.36974	1.26993
					1.02215	1.06268	2.20469	1.11912	1.44277			1.90348	2.35401	0.438658	0.932919	0.183577			0.11409		0.235804	1.53739	0.286156																	LEPR	-0.401702	-1.21825	-0.535493	-0.508625		SPARC	-0.380564	-0.100133	0.114774
					0.724531	0.391631	2.16283	1.04387	1.54378			0.552879	0.618223	0.229895	0.514166	0.550615			0.135664			0.138223	0.697954																	VCAM1	-1.59286	-3.38482	-1.89921	-3.32803		BMPR1A	-0.296362	-0.328166	-0.305252
					1.8083	0.300423	1.58321	1.17065	0.715264			1.18763	0.521797	0.863032	1.13401	0.26394			0.233243		1.581	0.572628	0.435346																	NOTCH1	0.208755	-0.176436	0.0783208	-0.549501		ALPL	-0.749729	-0.963062	-3.06926
					2.46113	0.48435	0.819806	2.16095	0.627268			1.05478	0.764436	0.962373	0.817351	1.30494			0.412777		0.439762	0.475071	2.78952																	MCAM	-0.366556	0.748761	0.00548212	-0.0451564		PPARG	-0.507033	-0.411091	-1.57854
					1.03993	0.402063	0.635436	1.86521	0.421897			1.04016	0.465464	0.216178	0.568758	0.753939			0.447509			0.627611	0.40623																	NCAM1	-0.443586	1.77261	1.06555	0.20312		BMPR2	-0.292251	0.0317519	-0.716046
					1.34739	0.16736	0.679197	1.43333	0.933553				0.306074	0.588124	0.460964	0.639337			0.908165		0.590341	1.82419	0.992418																	NES	0.130998	1.32416	-0.15039	-0.0115515		COL1A1	-0.346561	0.034431	-0.331788
					0.724953	0.125118	0.67655	2.89878	0.366287			0.651745	1.57815	0.0522893	0.89732	0.571224			0.0121256		0.115498	0.596424																		THY1	0.22027	0.434372	-0.108186	-0.108501		SOX9	-1.65644	-0.0843157	-1.57224
					1.22423	1.17801	0.534071	0.970198				0.399999	1.3779	0.315142	0.938322	0.202844			0.977556			0.49893																		CSF2	2.63088	0.193632	0.198101	0.161696		BMP7	-2.39269	-1.5552	-3.22989
					0.342909	1.72215	0.597778	0.506441				0.871353	0.497149	0.369693		0.201508			0.32865																					KDR	3.46888	1.49431	3.0221	3.30448		FGF10	-3.12469	-3.0606	-1.85898
					0.475383	0.402444	1.1482	0.220961				0.905738	0.891525	0.177749	0.983359	0.731499			0.929324																					THPO	2.53871	1.15553	1.59823	2.52782		BMPR1B	-0.0654059	-1.37785	-1.57286
					0.63745		2.3588	1.50545				2.3513	0.900973	0.481126	0.383863	0.491618			0.918429	0.205427		0.82736	1.46452																	NGFR	3.49448	3.03681	2.40832	1.83101		SPP1	-0.43772	-1.60646	-4.02897
								0.748688				1.43238	0.634244	1.0886	1.34692	1.70716			2.86543	0.886282		0.0666566	1.08265																	VIM	0.185088	0.403512	0.22421	0.203254		FGF2	0.0556308	0.797836	-0.698892
								0.495801				0.399116	1.07382	1.35441	0.579397	2.27147			0.785147	0.669001	2.39676	0.438797	13.6989																	NGF	0.251377	0.515642	0.823694	0.855378
								1.64653				0.360583	1.75335		1.58454	1.59335			0.45285	0.095324		0.620752	2.99184																	POU5F1	-0.300893	1.19187	1.82653	1.4449
					0.88809	1.1416	0.273157	4.63179	1.54031			0.320499		1.57946	0.963523	1.75728			0.918012	0.043685		0.230277	5.14331																	VEGFA	-0.0341148	0.06184	1.33289	1.31235
					1.55586	1.25484	0.0842505	2.0654	1.80612			1.0238	0.999727	1.0386	1.78725	1.5955			0.177956	0.132285	1.44946		4.25938
					1.12485	0.297116	0.355983	3.20073	1.03412			2.26501	1.27318	1.17539	0.201275	2.04069			1.76781	0.136285	0.877432		1.92193
					1.49217	0.097752	1.15439	3.02178	0.336457				1.06692	0.706531	0.321943				0.257127	0.223419	0.387876	1.18093	5.31059
					2.66189	0.657703	0.194344	3.86884	0.373754			0.759279	0.876614	0.410951	0.623472	0.925592			1.12473	0.159909	1.48818	1.28555	6.14198
					0.178757	0.431749	1.27852	2.8165	0.872429			0.865813	0.566137	0.418999	0.352666	1.19895			1.14522	0.416672			4.38337
					1.65569	1.18603	0.481543	2.79141	1.44121			1.3526	0.366257	0.573386	0.791261	1.32957			0.127517	0.0115365	0.776158	1.43313	3.60576
					1.10384	0.785943	0.864709	3.53043	1.66248			0.596037	0.333415	0.960437	0.259179	1.64706			1.47779	0.135516			3.31854
					0.218259	0.430247	0.551407	1.41171	1.42791			0.478298	0.538813	1.21452	0.275625	3.80395			0.981981
					0.311613	0.18186	0.320841	1.3692	0.464296			0.247945	0.301812	0.935568	0.514345	1.54316						1.32141
					0.618257	0.514002	0.292606	1.14647	0.658892				0.682847	1.80202	0.821645	1.17572
					0.666046	0.492344	0.267439		0.412093				0.835395	2.61626		0.825013						0.538903
					0.689293	1.35446	0.191604		0.515249				1.32292	2.29855		1.01146						1.23792
					0.984173	0.27924	0.865249		0.617305				1.00121	1.25105								0.906453
					0.85121		1.08273		1.06653				1.40384	1.09097					0.255337	0.908309	0.691203	0.513241
									0.822958				0.702585	0.686014					1.30093	1.92132	0.646723	0.400763
									1.80659				0.910229	1.11451					0.557938	0.765511	0.665818	0.283999
					1.2779	0.922828	1.58646		0.476079										0.557586		0.834138	0.359346	6.71718
					0.658866	0.350312	0.755725	0	0.978012				1.51669		0.338872	2.39005			0.395853	1.42105	0.602231	0.357091
					1.09856	2.21097	0.759527	3.7511	1.1052			0.777325		1.07076	0.599237	1.12165			0.959223	1.39736	0.780129	0.575669	8.83581
					0.827989	1.46291	0.465198		0.426405			0.176056	1.84417	0.870854	1.67874	1.26746			0.928203	1.31704	0.528405	1.06476
					0.90667	1.45663	1.15877	1.24302	0.320874			0.206735	0.459793	0.671575	0.476065	3.1964			0.373866	0.823492	0.485354	0.278174	7.09398
					0.625085	0.667344	0.841136	1.42292	0.41898			1.24281	1.13855	0.211324	0.104226	1.56543			0.789587	0.701315	1.48244	0.512795	5.11671
					1.13779	0.907022	0.949887	1.14288	0.906442			0.45698	0.567076	0.242979	0.138679	1.82373			1.34021	0.951914	0.473119	1.34989	10.273
					0.785791	0.980682	0.511294	1.86772	0.573504			0.492706	0.335301	0.577505	0.40063	1.34867			0.589496	0.590983	0.516535	0.397056	2.35196
					1.10795	0.776063	2.29809	2.53741	0.342139			1.23276	0.227392	2.17045	0.655615	1.76865			1.21058	0.850053	0.933081	0.719296	3.03756
					1.56551	0.647318	1.02031	2.64964	0.527789			0.416869	0.233725	0.971678	0.953897	1.55283			0.684751	2.01802	0.411713	1.41087	7.02973
						1.75286	0.435265		0.487859			1.77494	0.857773	1.30548	1.80243	0.731015			0.742092	0.789469	0.303425	1.45606	3.91947
					1.57756	0.697458	1.65048	3.72506	0.224786				0.758271	0.637082		1.12168			0.988473	1.21161	0.729772	0.77461	2.35592
					1.25417	1.09196	1.47563	2.13866						1.86157					1.40745	0.455965	0.559525	0.613719	11.3482
					1.59875	0.571448	1.78848	2.85172	0.614552					1.00095					1.12817	0.738834	0.231395	0.715137	3.60597
					0.470563	0.945049	1.64227	3.1017	0.37483										1.4326	0.447864	0.31846	0.704475	4.6924
					0.776911	0.642703	1.51555	0	0.337363										0.14753	0.75888	0.352498	0.890016
					0.790391	0.518105	0.905485		0.418222										1.44947	0.650913	1.05518	0.400095	8.33522
					1.18998	0.435238	1.89912	3.17969											1.25778	0.752435	0.67472	0.576555	8.79553
					1.49679	0.328324	1.30612	1.91139	0.593488										1.23511	0.820482	0.461515	0.959238	6.21626
					0.610971	0.576878	1.26526	3.74586	0.455579										2.68694	0.427418	0.494265	0.283144
					0.927122		0.485734	2.22709	0.233771										1.42966	0.651743	0.525646	0.908467
					0.653091		0.294318	2.29296	0.416721										1.15115	0.410155	1.36712	0.831346
					0.503961		0.706371	1.59187	0.106563									Stats
					1.82256		0.752504	0.809557	0.264069									Bonferroni's multiple comparisons test	Mean Diff.	95.00% CI of diff.	Below threshold?	Summary	Adjusted P Value
					0.523426		1.39451	0.622737	0.460303									Glass vs. glass hyp	0.4553	-2.573 to 3.483	No	ns	>0.9999	A-B
					0.98824		0.907173	0.587808	0.434075									Glass vs. PEA -gel	0.08571	-2.942 to 3.114	No	ns	>0.9999	A-C
					1.22607		1.29351	0.886071	0.564454									Glass vs. PEA hyp	0.2443	-2.784 to 3.272	No	ns	>0.9999	A-D
					1.04268		1.4017	3.94658	0.265848									Glass vs. PEA +gel	-3.133	-6.161 to -0.1049	Yes	*	0.0407	A-E
					0.943705		0.70879	0.643753	0.519374									glass hyp vs. PEA -gel	-0.3696	-3.398 to 2.658	No	ns	>0.9999	B-C
					0.61097		0.731856	2.93443										glass hyp vs. PEA hyp	-0.211	-3.239 to 2.817	No	ns	>0.9999	B-D
				Stats														glass hyp vs. PEA +gel	-3.588	-6.616 to -0.5602	Yes	*	0.0171	B-E
				Bonferroni's multiple comparisons test	Mean Diff.	95.00% CI of diff.	Below threshold?	Summary	Adjusted P Value									PEA -gel vs. PEA hyp	0.1586	-2.869 to 3.187	No	ns	>0.9999	C-D
				Glass vs. Glass hyp	0.2721	-0.7212 to 1.265	No	ns	>0.9999									PEA -gel vs. PEA +gel	-3.219	-6.247 to -0.1906	Yes	*	0.0345	C-E
				Glass vs. PEA FN BMP-2 -gel	0.04652	-0.9468 to 1.040	No	ns	>0.9999									PEA hyp vs. PEA +gel	-3.377	-6.405 to -0.3492	Yes	*	0.0254	D-E
				Glass vs. PEA FN BMP-2 +gel	-1.084	-2.077 to -0.09050	Yes	*	0.0292
				Glass vs. PEA FN BMP-2 hyp	0.1938	-0.7995 to 1.187	No	ns	>0.9999
				Glass hyp vs. PEA FN BMP-2 -gel	-0.2256	-1.219 to 0.7677	No	ns	>0.9999
				Glass hyp vs. PEA FN BMP-2 +gel	-1.356	-2.349 to -0.3626	Yes	**	0.0063
				Glass hyp vs. PEA FN BMP-2 hyp	-0.07827	-1.072 to 0.9151	No	ns	>0.9999
				PEA FN BMP-2 -gel vs. PEA FN BMP-2 +gel	-1.13	-2.124 to -0.1370	Yes	*	0.0223
				PEA FN BMP-2 -gel vs. PEA FN BMP-2 hyp	0.1473	-0.8460 to 1.141	No	ns	>0.9999
				PEA FN BMP-2 +gel vs. PEA FN BMP-2 hyp	1.278	0.2843 to 2.271	Yes	**	0.0097
[truncated: 1 more columns]

## Sheet: Figure 5
Figure 5a	Hif1a intensity in nucleus fold change to glass						Figure 5b	VEGF concentration															Figure 5d	LC-MS peak intensities of all identified metabolies for PCA, also for Figure s8
	GLASS	GLASS HYP	PEA -GEL	PEA HYP	PEA +GEL			Day 7			Day 14												sample	label	O-Acetylneuraminic acid	SM(d18:1/23:0)	5'-ethylthioadenosine	N-Glycosyl-L-asparagine	N-acetyl-(L)-arginine	Glutamylalanine	2-amino-3_7-dideoxy-D-threo-hept-6-ulosonate	Ala-Asn-Pro	Neuraminic acid	N-Acetyl-D-glucosaminate	Arg-Leu-Asn-Asp	Asp-Leu-Ser-His	S-8-methylthiooctylhydroximoyl-L-cysteine	Hydantoin	N-Acetyl-D-fucosamine	(3R)-hydroxy-N-acetyl-(L)-arginine	Asp-Pro-Ser	Allantoate	5_10-methylenetetrahydropteroate	Glu-Met-Phe-His	CPD0-1656	Fructoselysine	L-Ala-L-Glu	Glu-Lys-Gln-His	2-Aminobenzimidazole
	1.04766	0.810723	1.47545	2.64458	2.66867		Glass -gel	14.1842	13.2148	14.3819	23.017	19.3898	20.893										37	Hyp 7d	251035	183206	127174	103695	91925.7	93051.9	92594.3	121332	203468	268155	57448.3	48890.9	486039	39206.8	59102.3	38940.6	23987.2	33837.3	414646	2.0042e+06	34905.3	225982	0	39649.1	48091.8
	1.10053	1.01138	1.28473	2.70656	2.95483		PEA FN BMP-2 -gel	6.53588	5.83436	6.64596	17.0938	13.7435	25.2328										38	Hyp 7d	291610	326977	318109	159026	144079	112061	121906	194419	369334	390829	78872.9	88950.6	731296	42936.4	7225.22	45896.5	45536.5	33093.6	741997	2.93533e+06	6462.68	342742	44234.3	15862	28580.5
	1.14958	0.806957	4.43539	4.16881	3.45097		PEA FN BMP-2 +gel	24.0803	18.6832	20.5391	13.8313	11.1029	12.8639										39	Hyp 7d	87709.7	235101	125631	80591.6	83698.2	57521.1	48448.7	137433	196482	119376	0	22177.8	503820	45214.2	55375.6	24706.1	24687.2	36041.1	232544	1100876	32134	214668	0	0	0
	0.805544	0.946632	2.96296	1.78664	2.45145		PEA FN BMP-2 hypoxia	178.635	204.502	194.121	37.2476	159.717	148.01										40	Hyp 7d	351869	182325	354759	176296	95066.7	134962	66642.6	257131	453583	502779	83637.9	58697.9	1.39536e+06	47855.4	52360.9	41837.1	49404.6	31026.2	767172	3042961	39162.3	545384	44040.5	26377.7	0
	1.27424	0.736436	2.30154	1.69412	2.76502		Bonferroni's multiple comparisons test	Mean Diff.	95.00% CI of diff.	Below threshold?	Summary	Adjusted P Value											49	-gel 14d	0	0	20089.7	0	42103.8	0	0	61654.5	37535.4	0	0	0	67960.4	16351.1	0	0	0	0	48917.4	242111	0	43317.1	0	0	0
	0.857291	1.11252		1.78894	1.54185																		50	-gel 14d	16966.3	0	14252.9	0	41866.6	0	0	57182.7	23076.4	0	0	0	54019.1	0	0	0	0	0	36938.2	190384	0	47659.7	0	0	0
	1.06968	1.27505	1.74316	3.46411	4.65288		Day 7																51	-gel 14d	0	0	13236	0	22107.7	0	0	51891.8	36998.4	0	0	0	46805	0	0	0	0	0	30289.5	215688	0	61842.1	0	0	0
	0.802028	0.928714	3.81986	2.01729	1.99044		Glass -gel vs. PEA FN BMP-2 -gel	7.588	-52.48 to 67.66	No	ns	>0.9999											52	-gel 14d	17431.9	0	22100.5	0	55121.2	0	11060.5	59617.2	38935.2	73561.8	0	0	56180	37717.4	0	10545.4	0	11754.2	63481.2	400778	0	64170.2	0	12683.3	0
	0.874104	0.931578	2.05485	1.63248	2.1765		Glass -gel vs. PEA FN BMP-2 +gel	-7.174	-67.25 to 52.90	No	ns	>0.9999											57	+gel 14d	0	0	0	0	68016	0	0	35816.7	13256.6	0	0	0	18765.7	0	0	0	0	13741.8	23251.7	91111.2	0	19255.3	0	0	0
	0.812952	1.07261	1.51784	1.97468	4.50103		Glass -gel vs. PEA FN BMP-2 hypoxia	-178.5	-238.6 to -118.4	Yes	****	<0.0001											58	+gel 14d	0	0	0	0	53452.1	0	0	28644.7	15419.5	0	0	0	22998.4	12334.4	0	0	0	25358.2	23221.8	95078	0	32384.2	0	0	0
	0.818793	0.857531	2.41893	4.09773	2.84224		PEA FN BMP-2 -gel vs. PEA FN BMP-2 +gel	-14.76	-74.84 to 45.31	No	ns	>0.9999											59	+gel 14d	0	0	11817.3	0	58273.7	0	0	56609.8	22712.4	0	0	0	31893.8	0	0	0	0	25097.3	33116.1	151821	0	31720.5	0	0	0
	1.02379	0.840535	2.08355	1.97945	2.06775		PEA FN BMP-2 -gel vs. PEA FN BMP-2 hypoxia	-186.1	-246.2 to -126.0	Yes	****	<0.0001											60	+gel 14d	0	0	0	0	69436.3	0	8987.03	0	14430.9	0	0	0	23739.2	0	0	0	0	14239.3	29583.9	95339.8	0	25410.6	0	0	0
	1.11198	0.980279	3.16333	1.80059	1.8914		PEA FN BMP-2 +gel vs. PEA FN BMP-2 hypoxia	-171.3	-231.4 to -111.2	Yes	****	<0.0001											77	Hyp 14d	110721	0	120656	74716.1	113191	0	319690	83134.5	127454	385246	214375	4887.5	68867.2	45498.4	8684.02	93246	23333.9	46322.1	394303	1.48642e+06	20535	225902	91240.6	58558.7	224064
	1.16105	0.966847	1.9226	2.04703	4.0748																		78	Hyp 14d	121207	220907	75221	49637.1	144546	21974.6	116615	106403	112560	195733	125124	0	146607	86474.9	0	150665	6197.16	74701.8	225741	744880	26630.1	217605	56626.7	85194	321837
	0.976724	1.37814	1.6678	3.71409	1.69355		Day 14																79	Hyp 14d	91405.9	284668	31269.5	43757.6	94826.3	0	178427	66080.8	78667.8	238097	161189	0	58730.2	62780.8	14216.4	68677.1	7765.52	38855.9	275194	1.07074e+06	18089.5	96203.5	104385	46978.3	170760
	0.875632	1.02816	4.57323	3.34857	2.00212		Glass -gel vs. PEA FN BMP-2 -gel	2.41	-57.66 to 62.48	No	ns	>0.9999											80	Hyp 14d	791850	219089	668079	369780	272135	0	1.16693e+06	214624	733932	2222284	316959	55161.2	281238	205686	30097.4	345878	72947.1	98611.4	1.70865e+06	7.79498e+06	44514.1	1.30634e+06	219049	220381	917654
	1.48926	1.25603	1.73578	1.84716	3.44103		Glass -gel vs. PEA FN BMP-2 +gel	8.501	-51.57 to 68.57	No	ns	>0.9999											10	-gel 7d	0	108659	0	0	24866.6	0	0	19364.6	7704.65	0	0	0	29163.4	28894.9	0	0	0	19468.2	19109.7	137703	0	21614	0	0	0
	1.03326	0.969201	2.46974	1.43373	4.93188		Glass -gel vs. PEA FN BMP-2 hypoxia	-93.89	-154.0 to -33.82	Yes	**	0.0014											11	-gel 7d	0	0	20790	0	0	0	0	0	24273.4	27285	0	0	58129.3	18603.8	0	0	0	15773.3	27740.1	178944	0	27124.8	0	0	0
	1.03677		2.02642	2.8165	2.74106		PEA FN BMP-2 -gel vs. PEA FN BMP-2 +gel	6.091	-53.98 to 66.16	No	ns	>0.9999											12	-gel 7d	0	0	0	0	0	0	0	0	14153.7	0	0	0	31986.7	18947.5	0	0	0	0	23801.8	136495	0	28063.5	0	0	0
	0.830063	1.09896	4.34239	1.88832	1.73977		PEA FN BMP-2 -gel vs. PEA FN BMP-2 hypoxia	-96.3	-156.4 to -36.23	Yes	**	0.0011											9	-gel 7d	0	37203.4	0	0	23956.6	0	0	0	15968.1	0	0	0	35995.9	17420.5	0	0	0	0	28152.7	122061	0	36699.1	0	0	0
	1.03526	1.51136	1.80327	1.5644	1.06328		PEA FN BMP-2 +gel vs. PEA FN BMP-2 hypoxia	-102.4	-162.5 to -42.32	Yes	***	0.0006											17	+gel 7d	0	0	0	0	55396.2	0	0	0	6966.83	0	0	0	23903.8	0	0	0	0	0	22120.4	126397	0	22328.9	0	0	0
	1.17638	1.16512	1.59653	1.63751	3.45271																		18	+gel 7d	0	0	24331.5	0	68251.8	0	0	0	15881	0	0	0	35796.5	0	0	0	0	10325.4	44859.6	207002	0	44040.7	0	0	0
	1.37811	1.02282	2.04102	1.77935	1.52595																		20	+gel 7d	0	0	0	0	73916.1	0	0	0	0	0	0	0	7109.29	0	0	0	0	0	18612	53551.6	0	21668.8	0	0	0
	0.943395	0.874681	2.22751	1.67673	1.67796
	1.12464	1.34263	1.7012	1.44887	3.41832
	1.22165	1.16858	2.85731		2.8771																		Figure 5e	LC-MS peak intensity table of metabolites in carbohydrate and energy metabolism
	1.04945	0.96776	2.25898	1.53305	2.45705																		sample	label	2,3,4-trihydroxybutanoic acid	D-Glucono-1,5-lactone	D-Sorbitol	D-Ribose	Ascorbate	L-Arabinonate	Butanal	D-Glucuronate	D-Glycerate	4-Hydroxy-4-methylglutamate	D-Xylulose	(R)-Lactate	D-Glucuronate-1-phosphate	D-Gluconic acid	UDP-N-acetyl-D-glucosamine	Methyloxaloacetate	Pyruvate	D-Glucosamine	4-Methylene-L-glutamine	Butanoic acid	Sucrose	L-Rhamnose	(S)-Malate	Citrate	UDP-glucose
	0.892686	0.828161	2.2991	1.53298	3.42252																		57	+ Gel 14d	595025	22362.5	29023.4	70582.4	1.14644e+06	205813	0	17533.1	247275	14580	444056	3.39117e+06	144939	234413	0	293751	7880420	574178	18219.9	3.3678e+06	141991	30142.3	1.3589e+06	5947411	0
	1.23298	0.845397	1.66937	2.96685	2.44575																		58	+ Gel 14d	569728	19646.8	2.61601e+06	56263.2	1.40975e+06	173847	0	21128.3	197356	15402	459267	3222581	201728	172242	0	354062	9258298	624862	23203	3.39815e+06	138751	49888.9	3.19535e+06	7.21165e+06	0
		0.670201	1.99737	2.82142	2.93214																		59	+ Gel 14d	804898	18509.2	1.64638e+06	55953.9	1061396	209414	0	23452.6	368396	16506.5	415281	3.57004e+06	215795	189205	0	294657	8525260	716883	26193.9	3.17406e+06	110161	36518.7	2.12122e+06	7354671	0
	0.780228	0.638304	2.44953	3.24673	2.01001																		60	+ Gel 14d	610212	19788.4	64178.5	88132.6	995328	191839	0	7753	192025	11717	373159	2.81849e+06	177882	149839	0	266900	6.12064e+06	571101	17556.3	5366719	170571	33884.7	1.66524e+06	4.51822e+06	0
	0.79193	0.976647	1.39883	1.78417	1.78936																		17	+ Gel 7d	626335	33747	30262.8	42852.6	792535	178975	24311.6	37136.9	289649	14182.9	326170	2.19715e+06	168858	120681	0	216214	4951382	390476	16210.9	6533256	90540.9	41880.7	3.62099e+06	6.46344e+06	0
	0.821666	1.03399	3.40148	1.74758	2.08859																		18	+ Gel 7d	730760	28742.6	38776.3	54591.3	1.42777e+06	251659	22026.8	29713.6	328039	13552.9	484321	1.87529e+06	203258	145929	0	364432	7394146	562794	17916.9	5.62376e+06	76335.2	61218.5	1.96753e+06	10547530	0
	1.12261	1.13173	1.54513	1.36627	2.16702																		20	+ Gel 7d	403583	20959.4	133595	40816.1	1.23249e+06	128922	29852.6	19352.1	248109	14550.6	451072	2197998	206643	158820	0	367133	8157002	486797	43237.4	4.42781e+06	72234.6	64920.3	2157847	11521392	0
	1.39317	1.05223	2.85543	1.99443	2.66553																		49	- Gel 14d	929293	23405.8	76041.4	89369.2	1024163	236281	0	35887.8	405891	15878.8	440472	5426382	188105	208909	170508	243419	6419259	638956	26639.3	3.5955e+06	114877	22715.6	5545708	3705698	57979
	0.811962	0.822415	3.83223	2.38356	2.28669																		50	- Gel 14d	1.32551e+06	22654	62268.1	141121	1347533	421203	0	51191.1	304234	40881.8	433606	5740335	188557	258547	127438	259206	7.79587e+06	915623	41150.7	3.57023e+06	124277	28453.7	6.26138e+06	4688763	36651
	0.995526	1.35998	2.26964	1.66942	1.72327																		51	- Gel 14d	786695	35867.8	45500.6	87951.1	645158	219879	0	33384.2	346656	19770.6	355731	4543318	109442	181477	158683	206202	4.75448e+06	511941	18830.9	3.26583e+06	144510	21737.6	5.2733e+06	2.70625e+06	53603.7
	0.983075	1.27084	1.66095	1.74986	3.66103																		52	- Gel 14d	1.56825e+06	33620.2	56012.5	115189	1.14945e+06	309511	0	40256.3	184120	38506.7	483831	6030712	187940	242759	155260	249509	6412179	656989	23948.7	3023822	147020	21526.1	5.16618e+06	3.10333e+06	50044.5
	0.835251	0.605513	1.16363	1.87064																			10	- Gel 7d	630730	20195.7	70716	65606.8	1.33043e+06	197419	21955.1	31611.8	128168	28431.5	602479	5.30879e+06	162415	168556	108429	466817	7522529	641815	30707.5	5785267	52164.2	22568.9	5035878	3.6035e+06	32540.5
	0.799684	1.0738	1.70124	3.50435	2.87605																		11	- Gel 7d	689404	23979	58962.8	82525.8	1.14684e+06	202687	0	18550.1	331458	17640.4	648348	7.00881e+06	172499	205570	117614	313182	10513670	937746	18515.7	4546816	71379.9	33583.5	4.73362e+06	4782247	31575.8
	0.890735	1.55267	1.97307	2.39956	2.90305																		12	- Gel 7d	591002	18519.3	99599.3	77160.2	1173355	176664	22537	22483.7	211162	11465.5	513173	6586697	180395	207133	92764	359949	8549954	715574	13450.6	4.89488e+06	222688	31155	7.48876e+06	3.96785e+06	30633.1
		0.62763	1.34225	2.30883	4.8498																		9	- Gel 7d	737378	24897.6	174759	81846.2	1.01285e+06	217597	0	25347.5	220453	13582	520969	5531426	174219	184382	140041	269799	7949975	763717	25017.3	5.89412e+06	132443	23150.7	5.7628e+06	3709383	37485
	0.989425	0.870444	1.90904	3.22532	3.73323																		77	Hypoxia 14d	14584909	156602	2.88302e+06	710078	1.95199e+06	2.6763e+06	0	172446	2.57181e+06	117282	669561	13561841	97437.4	368059	151795	677649	7979631	599523	317788	1.77059e+06	154100	33948.2	1.75881e+06	1.79692e+06	7575.41
	0.852372	0.862633	2.32255	1.555	2.55909																		78	Hypoxia 14d	24358988	102449	1.13147e+06	725588	4912447	4.93436e+06	0	214988	2996983	140568	1.24602e+06	3.56214e+06	195124	715545	0	1.09584e+06	15856511	1.21113e+06	321520	3.69278e+06	159501	39530.9	1.99966e+06	1.63598e+06	0
	1.40792	1.09187	1.54802	1.70673	3.02339																		79	Hypoxia 14d	21041404	218211	4.3832e+06	2414926	2.00502e+06	5222566	0	193400	4300617	171598	602959	8732973	107010	427836	51394.5	469482	6.96272e+06	599794	332149	2.06014e+06	157945	140405	4.70157e+06	499097	0
	0.988474	0.895808	3.24381	2.6008	1.53894																		80	Hypoxia 14d	41413224	531742	3.09352e+06	1937270	2.49659e+06	10531253	0	610476	8408908	624316	1.35234e+06	24274224	223993	1.60608e+06	300532	788093	13778587	1.40861e+06	421135	4065619	135860	38682.4	7.28377e+06	9653827	16356.3
	1.01765	1.65677	2.10166	3.08659	2.55069																		37	Hypoxia 7d	6.33136e+06	173932	852126	484764	3.64275e+06	1.31762e+06	132132	106392	975423	69122	1.28363e+06	12978737	358366	517529	137759	758033	17685408	1.19425e+06	49510.3	4272555	154401	37697.6	3.58411e+06	7601647	14829.5
	0.822367	0.919789	1.83981	3.75612	2.57345																		38	Hypoxia 7d	6353785	235259	356234	216776	4329262	1.02416e+06	158189	93049.4	1081376	69706.7	881578	6.40189e+06	380918	384777	44218.3	569537	14495934	1.02081e+06	50389.8	5457869	59402.3	34377.8	2.12969e+06	2420316	0
	1.21372	1.19852	2.32671	2.30586	3.08218																		39	Hypoxia 7d	3064974	86681.8	1.11852e+06	261306	4.10809e+06	553662	114045	83280.3	426250	50718.5	1.08905e+06	10637022	411399	472739	114876	740369	15619213	1085900	52415.5	4.81034e+06	180875	39069.6	3.5775e+06	5276166	10104.7
	0.884702	1.06308	2.25501	3.76131	2.06322																		40	Hypoxia 7d	6427585	161120	531138	386065	12335719	1.23308e+06	87479	81179.3	838034	57916.2	1.22857e+06	8995926	868400	555231	110626	845278	16092004	1.12151e+06	39811.3	4.41364e+06	64040.2	43160.1	3.07415e+06	7.00355e+06	0
	0.823136	1.10601	2.69683	2.89838	2.84474
	0.787194	0.792507	2.39338		1.66944
	0.827334	0.687082	2.39853	4.70284	2.21726
	0.735889	1.09962	1.87689	3.0985	3.65986
	0.725647	1.06856	1.75215	1.55112	1.30075
	0.812683	1.18194	1.59465	1.70252	3.20254
	0.726656	0.78925	1.6705	2.28305	2.51937
	1.44662		2.80987	2.54709	4.38034
	0.933461		1.63553	3.96639
	0.940455		1.45173		2.01056
	1.014		2.18997	2.81369	2.62602
	1.25021		2.57766	1.58203	2.79393
	0.848414		1.99301	2.69082	1.97465
	0.880667		1.10414	1.7525	2.85539
	1.28356		2.16448	2.23109	3.66158
	0.986322		2.21255	4.44385	2.46149
	1.29544		1.50904	2.93774	2.11111
	0.962091		1.15309	1.63879	2.43065
	1.17355		1.47718	1.29338	1.88368
	1.02847		1.88933	3.18322	2.14019		Figure 5c	hypoxyprobe integrated intensity				Figure 5f	13C levels fold change to PEA -gel
	1.00106		1.41657	2.77725	3.13369		-probe	-gel	hypoxia	+gel		donor ADP32				Bonferroni's multiple comparisons test	Mean Diff.	95.00% CI of diff.	Below threshold?	Summary	Adjusted P Value
	0.904436		2.73773	4.60253	3.99908		0	0	7117.73	0		Glucose	-gel	+gel	hypoxia	-gel vs. +gel	-0.3783	-0.9897 to 0.2331	No	ns	0.3088
	1.03793		3.38177	2.42484	2.49604		0	0	5929.72	0			1.03634	0.92306	0.24059	-gel vs. hypoxia	0.7294	0.1180 to 1.341	Yes	*	0.0202
	1.1379		3.25871	1.67929	2.96634		0	0	7955.84	0			0.992563	1.01419	0.277487	+gel vs. hypoxia	1.108	0.4963 to 1.719	Yes	**	0.0015
			3.35622	1.92904	4.02325		0	0	1347.77	0			0.786038	1.68668	0.241007
	1.23731		1.99446	3.90569			0	0	9380.59	0			1.18506	1.88929	0.323435
	1.28373		1.96926	2.46396			0	0	4156.56	0
	1.16054		2.10368	3.0788			0	0	8869.5	0		Pyruvate	-gel	+gel	hypoxia	Bonferroni's multiple comparisons test	Mean Diff.	95.00% CI of diff.	Below threshold?	Summary	Adjusted P Value
	0.952878		3.96299	2.31279			0	0	4913.86	0			1.1116	0.584647	2.46898	-gel vs. +gel	0.2093	-0.3784 to 0.7971	No	ns	0.9703
	1.08038		3.69792	1.38648			0	0		0			1.10623	0.660243	2.88017	-gel vs. hypoxia	-1.786	-2.373 to -1.198	Yes	****	<0.0001
	1.27358		4	2.77935			0	0	12869.5	0			0.755646	0.873441	2.46452	+gel vs. hypoxia	-1.995	-2.583 to -1.407	Yes	****	<0.0001
	1.26178		2.30388	2.25323				0	8529.39	0			1.02652	1.04439	3.32924
	0.747985		1.81141	1.63467				0	10595.6	0
	1.12982		2.90676	2.10358				0	7444.54	0		Lactate	-gel	+gel	hypoxia	Bonferroni's multiple comparisons test	Mean Diff.	95.00% CI of diff.	Below threshold?	Summary	Adjusted P Value
	1.09405		2.51547	1.7356				0	4875.23	0			1.12276	0.85841	4.41251	-gel vs. +gel	-0.006006	-0.9232 to 0.9112	No	ns	>0.9999	A-B
	0.746928		2.50154	1.82965				0	4826.97	0			1.07593	0.756042	4.82999	-gel vs. hypoxia	-3.757	-4.675 to -2.840	Yes	****	<0.0001	A-C
	0.973793		2.65882	2.5375				0	4580.55	0			0.727202	1.07578	4.0868	+gel vs. hypoxia	-3.751	-4.669 to -2.834	Yes	****	<0.0001	B-C
	0.913381		3.50916	1.5644				0	9156.51	0			1.07411	1.3338	5.70004
	1.10051		2.96822	1.95005				0	4613.58	0
	0.868321			2.354				0	3314.14	0
	0.931328			2.15892				0	5919.91	0
	0.779921			2.2135					3435.19
	0.889457			2.01929					1660.72
	1.10952			1.83757					16314.6
	0.957412			1.83514					7130.79
	0.879667			2.44427			stats probe
	0.845733			1.84436			Bonferroni's multiple comparisons test	Mean Diff.	95.00% CI of diff.	Below threshold?	Summary	Adjusted P Value
	0.873374			2.43446			-probe vs. -gel	0	-2089 to 2089	No	ns	>0.9999
	1.01582			2.67143			-probe vs. hypoxia	-6736	-8780 to -4693	Yes	****	<0.0001
	0.7312			2.72467			-probe vs. +gel	0	-2089 to 2089	No	ns	>0.9999
	0.578112			2.30582			-gel vs. hypoxia	-6736	-8386 to -5087	Yes	****	<0.0001
				1.63085			-gel vs. +gel	0	-1706 to 1706	No	ns	>0.9999
	1.15193			1.35276			hypoxia vs. +gel	6736	5087 to 8386	Yes	****	<0.0001
	0.821954			3.53356
	1.04186			2.91168
	1.29211			1.32632
	0.97339			1.40879
	1.13113			2.96626
				1.54148
				1.43052
				1.80553
				1.18402
				1.23312
				1.12712
				1.07962
				1.82113
				2.1256
				1.82823									-174.724	5747.45	9.82033	22.7974	29.1367
	0.192955	0.670671	1.9866	2.89817	2.53647
	1.22122	1.13659	1.61006	1.73378	4.30074
	1.41693	0.610863	1.2927		4.03436
		0.955383	1.63012	1.85989	2.0062
	0.833404	0.79565	1.55548	2.09771	2.7137
	0.893799	0.918511	1.9266	1.69892	1.89047
	0.366844	1.07796	3.33908	1.95437	1.34075
	0.845772	1.10026	1.14043	1.9125	1.97061
	1.07036	1.4408	2.52764	1.87558	1.13271
	0.842282	1.48468	1.73825	2.30803	3.78706
	0.603259	1.39113	1.42772	2.74124	2.33085
	0.97587	1.06633	1.60854	1.85191	0.854589
	0.864312	0.683713	1.23542	2.6845	1.82933
	1.05716	0.799973	1.69658	2.87446	1.69609
	0.899579	0.810186	1.39067	2.38426	1.45209
	0.859365	0.914862	1.83303	2.3359	1.71495
	1.05446	0.804075	2.18653	1.84949	1.96366
	0.894816	0.793397	1.50147	1.64855	2.17287
	1.00694	0.714192	1.26515	1.39162	0.993981
	0.838057	0.670855	1.73464	2.79111	0.725703
	1.38819	1.14708	1.27402	1.28341	3.10559
	1.18396	0.671198	1.57271	1.29162	3.11825
	1.13306	0.700734	1.3255	2.01342	1.05543
	1.14361	0.656895	1.94151	2.25982	2.46987
	0.801994	0.620256	2.11981	2.23217	3.00712
	0.814007	0.762844	2.30964	3.68029	1.21934
	0.945684	0.731348	2.49928	2.88546	1.48191
	0.955273	0.739969		2.05658	2.16899
	1.08614	1.13592	1.53639	1.86344	1.72386
	1.22645	1.24	1.65102		1.63317
	0.682096	0.686333	2.06526	3.33025	2.2229
	0.775396	1.10892	1.49521	2.51689	1.8582
	1.07693	0.914568	1.3153	1.25	2.04647
	0.787115	0.710641	0.99752	1.37024	0.760162
	1.44681	1.27157		1.18411	0.681692
	1.40938	0.971155	2.91241	1.21824	1.5527
		0.861753	1.21679	1.58367	0.710347
		0.664242	1.60462	1.58915	0.704788
	1.47975	1.00505	1.82519	1.73422	2.01111
	1.67476	0.754346	2.78382	1.6138	1.75908
	1.53551	0.763555	1.17391	1.70247	2.3003
	1.45453	1.17587	1.58278	3.11103	2.29801
	1.35124	1.0757	1.73153	1.96315	2.10188
	0.705743	0.863626	2.71144	3.04299	3.28718
	0.847009	0.763873	1.29314	2.41423	5.14203
		0.797818	1.92704	2.41874	3.81898
	0.958591	0.805092	1.43784	1.7645	1.88663
	0.998402	1.05946	2.4669	1.25157	1.14324
	1.03633	1.09425	2.54221	2.39759	1.94202
	1.14962	0.918181	1.59905	1.70132	1.51984
	1.2617	1.00194	1.44062	2.68253	1.90774
	0.81239	1.06365	2.15288	1.60971	0.542765
	0.755925	0.785609	1.12904	2.16568	1.5992
		0.83949	1.37383	2.30015	1.71158
	1.49445	0.77798	0.963747	2.03434	0.122371
	0.715662	0.91458	1.44722	2.1521	1.95464
	0.749521	0.951856	1.19389	2.38144	1.56162
	0.923899	1.14444	1.18948	2.42789	1.8145
	0.799116	0.585674	1.14459	2.12127	2.13431
	0.847793	1.04353	1.80431	2.74075	1.79942
	1.16998	0.881358	1.22911	1.81633	1.28735
	0.792185	0.90809	0.948378	2.18765	1.92504
	0.890824	0.949064	1.49469	1.86625	1.65623
	0.830257	0.7463	1.50073	2.55194	1.45994
	0.734851	0.780013	1.20293	3.2318	2.78863
	0.81179	0.657789	1.47015	1.90184	1.50141
	0.986426	0.909033	2.19703	1.49912	0.921879
	0.807872	0.711057	1.04675	1.80287	1.37308
	0.934737	1.06443	0.844743	2.24376	1.602
	0.724956	1.15853	1.6215	1.41052	2.01673
	0.95253	0.915242	1.74361	1.62432	4.20819
	0.777808	1.1139	1.7315	1.4626	2.05635
	0.861128	0.892501	1.57545	3.32143	1.07275
	0.981601	0.889379	1.37939	2.30552	2.88092
	0.662528	0.868365	1.49064	2.10095	2.97035
	0.742859	0.849801	1.06715	1.55258	2.73179
	0.819248	1.05319	1.1783	1.87271	1.67397
	1.4994	0.987908	1.46508	2.83951	3.81421
	1.25129	1.14443	1.2965	2.30985	2.09816
	1.29391	0.929826	2.81151	1.98479	3.39852
	1.19856	1.0222	1.09768	1.53191	1.75349
	1.25478	0.795014	2.03234	1.59829	2.30777
	1.07404	0.959228	1.71197	1.53664	4.46444
	1.31368	1.16102	1.48475	1.85175	3.03745
	1.28035	0.910086	1.3633	2.3972	2.67243
	1.49746	1.39224	1.7744	1.47344	1.55911
		0.957416	1.33059	1.54827	3.53176
	1.25659	1.02118	1.03989	1.63988	2.1909
	1.40282	1.31005	2.74549	1.88198	2.428
	1.1118	1.2473	1.16426	3.17263
	1.76024	1.22061	1.09727	1.86838
	0.612639		1.11667	1.54333
	1.05161	0.944362	1.21744	1.87464
	0.928932	1.3703	2.11227	1.58193
	0.983732	1.20595	2.33603	1.81884
	1.71566	0.920458	1.86971	1.51199
	1.21722	0.722483	1.34985	3.44268
	1.42218	1.09252	2.10708	2.56857
	0.714584	0.822579	2.07085	2.50167
	0.946235	0.933537	1.06201	1.62075
	0.840555	0.700073	2.01762	2.12716
	0.771845	0.994704	1.84481	1.58746
	0.661964	1.04994	1.14823	2.56491
	1.06955	0.720437	1.8616	2.28989
	1.46467	0.654041	1.50328	1.50307
	1.09893	0.78398	1.88302	2.04192
	1.03447	0.774245	1.54157	1.26886
	1.07935	1.20724	1.91118	1.61917
	1.12061	0.914813	1.1792	1.65536
	1.37165	0.849556	2.34943	1.24392
	1.44708	0.729781	1.59055	1.18159
	1.76158	0.918401	3.04653	2.15515
	0.170374	0.804308	2.34919	2.73943
	0.754493	0.918793	2.52827	1.85516
	1.76049	1.00768	1.41353	1.53834
	0.875541	0.673365	1.81428	1.91369
	1.00759	1.12488	1.6989	2.07218
	0.857148	1.05124	1.03413	2.05452
	1.45367	0.962632	0.917483	2.13316
	1.8132	1.18467	3.38518	2.09357
	0.926863	0.935912	1.61688	1.78446
	0.991202	0.890432	0.557913	2.63828
	1.13264	0.946431	2.17765	2.05737
	1.05536	0.847278	1.24308	1.60386
	1.07333	0.980462	1.77137	1.91624
	0.994826	0.822248	1.54102	2.01052
	1.05789	0.805116	1.5243	1.65892
	1.19356	0.87728	2.05518	1.7496
	0.926018	1.21783	2.24918	2.62715
	0.939819	0.651703	2.14356	3.0023
	0.888277	0.788119	1.57904	1.55918
	1.00364	1.07766	3.33882	1.8038
	1.01878	0.908482	1.2279	1.97311
	0.899273	0.879313	2.07248	2.20219
	1.06399	0.766114		2.08189
	0.88344	0.981589	1.31706	2.05233
	0.779339	0.869333	1.29387	1.47624
	1.20949	0.763628		2.30802
	1.12753	0.809598	1.35854	1.77979
	0.925381	0.878713	2.06671	2.48319
	1.08666	1.59441	1.82332	3.10751
	0.986009	0.921205	1.34206	1.22353
	0.954085	0.787164	1.37508	1.96237
	0.786785	0.773241	2.01341	1.49194
	0.721429	0.688109	1.51617	1.83345
		0.491333	2.66274	1.62057
	0.935276	0.896126	2.76078	1.49479
	1.1452	1.02952	2.89916	1.96466
		0.837739	2.83179	1.82025
	0.698089	1.05221	1.92572	1.20092
	1.56459	1.07	2.54326	1.6081
	0.9696	0.795295	2.95126	1.50252
	1.122	0.903878	2.31959	1.58299
	0.823399		1.54489	1.54254
	0.999076		1.53327	1.66742
	0.905212	0.994177	1.54624	2.07831
	1.1996	1.05605	1.48414	1.65427
		1.09291	1.33507	2.01125
	1.06062	1.2153	1.53991	1.386
	0.665871	0.767547	2.94486	1.51539
	0.800904	1.26204	1.04976	1.72718
	0.702375	1.05297	1.29448	1.63264
	0.921205	0.751529	1.32706	1.42622
	0.866969	0.730895	1.49828	1.56009
	1.40803	1.11406	1.3102	1.25216
	1.74151	0.83987	1.00497	1.35873
	1.00111	0.980891	1.64606	1.28933
	0.488872	0.873472	1.50176	1.5696
		0.776535	1.31792	1.64414
	0.906572	1.04464	1.23302	1.53414
	1.23788	0.95984	1.45311	1.63025
	0.710286	0.677982	1.48825	1.63505
	0.93143	0.763897	1.1662	1.23932
	1.01125	0.414345	1.95795	1.428
	0.949726	0.578988	1.1808	1.67731
	0.956032	0.828653	1.31177	1.476
	1.29796	1.12192	1.20336	1.42634
	1.5395	0.723695	1.33022	1.68603
	0.838033	0.88284	3.31511	1.51157
	0.92194	0.997018	2.79234	0.922344
	0.647992	1.06296	1.69316	2.00846
	0.838118	0.73474	1.14022	3.05163
	0.884089	1.12516	2.0295	1.53536
	0.810713	1.10904	1.09953	1.01566
	0.748762	1.25832	1.13261	1.21912
	0.801994	0.853707	1.08409	1.11416
	0.890567	0.974045	1.84092	1.29134
	0.710616	0.970923	1.99571	1.72437
	1.04393	0.86065	1.00077	0.653172
	1.09569	1.09541	2.22189	1.18216
	0.929471	1.26135	1.3895	0.741733
	1.09778		2.18588	1.61932
	1.58086		2.71697	2.10299
	0.594172	0.995892	3.47833	1.93883
	1.01938		2.27488	1.36198
	0.971057	1.2583	1.22672	1.4918
	0.639836	0.937774	1.70819	1.37997
	1.35067	1.1516	2.15656	3.68554
	0.818048	1.11951	1.15365	1.39917
	1.05798	0.872602	1.72267	1.31298
	0.875578	1.34122	1.55126
	0.887579	0.826901	1.39489
	0.748909	0.852495	1.11216
	0.612357
	1.19308	0.851907	1.84962
	1.00813	1.24584
	0.808398	1.10314	1.89764
	0.632991	1.24874
	1.42597	1.45619
	1.09594	1.08011
	0.728213	0.839894	1.67149
	0.989218	1.16744	1.59703
	0.883746	1.25636	0.2823
	0.926887	0.673892	1.77726
	0.96949	0.999418	1.75716
	0.970751	1.17956	1.48664
	0.858177	0.962547	1.86775
	0.840445	0.982605	3.42878
	0.864104	0.695542	2.36938
	0.794426	1.0787	1.5434
	1.37198	1.07614
	1.27275	0.901747	2.45454
	0.810749	0.913417	1.6503
	0.64918	1.62664	1.6196
	0.805288	0.813456	1.98517
	0.763824	0.948366	1.85073
	0.945133	0.931798	1.39439
	0.897363	0.848846	2.13595
	1.14634	0.77062	3.49138
	0.73163		1.70823
	1.18102	1.01382	1.46592
	1.09839	1.0976	1.88254
	0.904123	1.12402	1.74053
	1.02336		1.5145
	0.927757	1.24769	2.16686
	0.950926	0.785401	1.64085
	0.852825	0.805263	1.60694
	0.735145	1.00985	1.39308
	1.25298	0.989695	2.35915
		1.0682	0.675177
	1.3802	0.721013	0.746141
	1.51555	0.997324	1.53048
	0.942611		0.807198
	1.08045	1.01473	1.2987
	1.40097	0.923581	2.13001
	1.20979	0.952493	0.977646
	0.941803	0.894326	2.47189
	1.34096	0.94904	1.0545
	1.16485	0.89342	3.26842
	1.17136	0.739394
	0.945293
	1.17539	0.776645	3.44801
	1.51363	1.10131	1.79988
	1.06194	1.6052	2.12334
	0.872566	0.863675	1.33761
	0.952285	0.963735	2.1404
	1.01555	1.13656	2.42241
	1.09715	0.855948	2.76085
	0.994839	0.980352
	0.979213	0.89015
	1.00975	0.774967
	0.792197	0.764167
	0.935435	0.932961
	1.10136	0.969723
	1.08781	0.70611
	1.38006	0.667573
		1.51563
	0.967372	0.912266
	0.78507	1.57248
	0.797059	0.76882
		0.799238
	1.33715	0.877917
	1.0834	0.682782
	1.74914	0.745529
	0.97925	0.903645
	1.46426	1.05701
	0.826632	0.818917
	1.69521	0.749068
	1.23429	0.790997
	1.02865	1.15512
	1.06126	0.832657
	0.825224	0.779413
	0.910405	0.769935
	0.883721
	0.891301	0.717597
	0.663973	1.02529
	1.07561	0.833526
	0.721882	0.805447
	0.804431	1.19214
	1.08751	1.36805
	0.861949	0.82864
	1.16105	0.846017
	1.09233	0.820656
		0.690876
	0.717621	0.836686
	0.829669	0.76102
	0.963784	0.73452
	0.723205	0.799704
	0.723609	0.766518
	1.37368	0.725556
	0.773449	0.776155
	1.44534	1.04285
	1.4834	0.423149
	1.28506	0.290063
	1.00537	1.5482
	0.866639	0.939451
	0.706526	0.799067
	0.716507	0.668173
	0.710335	0.736871
	0.966367	0.689468
	0.911103	0.638049
	0.995757	0.679439
	1.57465	0.610826
	0.974364	0.932753
	0.799508	1.0443
	0.81817	0.800953
	0.68299	1.07044
	1.07425	0.695199
	1.08428	0.813309
	1.20299	0.880403
	0.916393	1.09419
	0.854785	0.941472
	1.02866	0.776633
	1.23627	0.908617
	1.06497	0.854026
	0.907392	0.886501
	0.992549	0.835486
	0.713041	0.673806
	1.10022	0.882264
	1.10095	1.00468
	0.912682	1.2169
	1.37946	1.00247
	1.12308	0.872761
	0.935508	1.13259
	0.934565	0.925148
	0.729732	1.20019
	1.12859	1.06962
	1.17074	1.22093
	0.995169	0.985507
	0.949015	0.811607
	0.941925	1.11392
	0.876913	0.906008
	1.44943	0.859487
	1.3125
	0.941766	1.43054
	1.1268	0.819419
	0.966404	0.914299
	1.01812	0.733185
	0.863504	0.717009
	1.21683	0.874084
	1.63513	0.840984
	1.00286	0.749374
	1.03518	0.77738
	0.792173	0.988814
	1.15066	0.784862
	1.17854	1.00593
	1.51473	1.05699
	1.26602	0.67732
		0.909841
	1.12435	0.6801
	0.960783
	1.27293	0.722005
	0.903621	0.747807
	0.879203	0.803818
	1.00599	0.658646
	1.0637	1.37365
	0.721993	0.545679
	0.741684	0.746766
	0.89042	0.633359
	1.10967	0.634167
	0.812782	1.16636
	0.950901	1.2027
	0.6085	1.32965
	0.712355	0.893187
	0.693717	0.779719
	0.767338	0.60594
	0.79134	0.591331
	0.767571	0.701616
	0.948048	1.54038
		1.07215
	1.29595	1.41084
	0.917826	0.961273
	0.858618	0.691819
	1.15102	0.885326
	1.00798	1.30289
	1.28237	0.986144
	0.781874	1.35503
	0.793189	0.992659
	0.981589	0.911041
	1.00689	0.935202
	0.939917	1.08734
	0.957183	0.646229
	0.88726	0.974805
	0.837861	0.668859
	1.2182	0.897436
	0.898967
	0.709772	1.5365
	0.664193
	0.808398	0.726119
	0.632991	0.685611
	1.43685	1.24916
	0.762636	0.886917
	0.841327	0.70262
	0.832375	0.801051
	1.02374	1.55812
	0.81446	0.790091
	0.61368	0.959412
	0.952505	0.861593
	1.2481	0.819003
	0.877513	0.869541
	1.26105	1.06411
	0.932998	0.94937
	0.549586	0.958359
	1.41402	0.767779
	1.0242	0.75137
	0.785646	0.986781
	0.940247	0.873729
	0.926361	0.687901
	0.614941	0.80677
	0.775041	1.04969
	0.550394	0.578975
	0.726315	1.11545
	1.1731
	0.667928	0.767718
	0.769886	0.821391
	1.26017	0.894951
	0.710212	1.16127
	0.710825	1.06889
	0.848723	0.861985
	1.30666	1.34597
	0.745149	0.826399
	0.923826	0.569252
	0.896347	1.58701
	0.801467	0.86768
	0.801957	0.787568
	0.679035	1.44135
	0.805557	0.623084
	1.12939	0.909205
	0.769028	0.511783
	0.902433	1.31187
	0.913919	1.08467
	1.28855	0.681802
	0.63375	0.997643
	0.834543	0.85334
	0.842527	0.980756
	0.69482	1.52221
	0.860969	0.869835
	1.06288	1.09887
	0.78125	0.715478
	0.979372	0.646719
	0.760934	0.82913
		0.792503
	1.28933	0.956644
	0.571591	0.57949
	0.605965	0.758632
	0.953656	0.900424
	1.06346	0.893836
	1.19654	1.01404
	1.48176	0.838425
	1.54611
	1.08805	0.722238
	1.34302	1.04631
	1.02293	1.44952
	0.813994	1.03575
	1.19959	1.09153
	0.942329
	0.983487
	0.940517
	1.07608
	0.996014
	0.870165
	0.95057
	1.37497
	0.769775
	1.32744
	1.04943
	0.658658
	1.12199
	0.696411
	0.738524
	0.68097
	0.839894
	0.737116
	0.647968
	0.907331
	0.706771
	0.839037
	0.825628
	0.820803
	0.875468
	0.976544
	0.967898
	0.910784
	1.04174
	1.19401
	1.13912
	0.871598
	0.924744
	0.917813
	0.921707
	1.14462
	0.976801
	1.07457
	0.903596
	0.878688
	1.12248
	1.04773
	1.02698
	1.04625
	1.02455
	1.05321
	1.20087
	1.15166												#DIV/0!	#DIV/0!	#DIV/0!	#DIV/0!	#DIV/0!
	1.09623
	1.1178
	1.20097
	0.880905
	1.0529
	0.912217
	1.05972													#DIV/0!	#DIV/0!	#DIV/0!	#DIV/0!	#DIV/0!
	1.43176
	0.809145
	0.998941
	1.80499
	0.986107
	1.03395
	1.39268
	1.14991
	1.22276
	1.17812
	0.91496
	1.06356
	1.07793
	0.860871
	0.828591
	1.01628
	1.03995
	1.1007
	0.899469
	0.739247
	1.52948
	1.10663
	1.13178
	1.39333
	1.0908
	1.35927
	0.952346
	0.886758
	0.991251
	1.06557
	1.06766
	2.04768	0.995272	0.867583	1.26964	0.877337
	0.826684	1.45228	1.0657	1.20052	0.862242
	0.905428	1.10862	0.974432	0.703476	1.7573
	0.94665	0.746285	0.995863	0.631015	0.820845
	1.07609	0.922595	0.99729	1.14419	1.20092
	1.05357	0.810621	1.11595	1.78612	0.696547
	0.63941	0.598659	1.71458	1.65163	1.49039
	1.44482	1.50371	0.865821	1.33113	1.38759
	1.05	0.462562	1.24676	1.03614	1.44617
	1.55531	0.819191	1.0916	1.49357	1.64823
	1.13454		0.774619	1.81168	1.12605
	0.646433	1.26806	1.11252	1.28682	1.08655
	0.734527	1.03441	1.54049	1.4193	1.1951
	0.903693	0.68635	0.892903	1.80813	1.33383
	1.47409	0.813836	0.723549	1.17547	0.9045
	1.42906	0.627302	1.04954	2.20572	1.09929
	0.953296	0.593587	1.36394	1.13096	1.62343
	0.993065	0.767932	0.677403	1.46583	2.16601
	0.775211	1.51208	1.19826	1.03571	1.01259
	1.43942	1.36904	1.3752	0.974257	1.48649
	0.6636	1.51812	1.1489	1.2896
	1.33258	0.642814	1.11295	1.08946	1.89473
	0.700261	0.834851	1.03235	1.64966	0.737258
	0.758905	1.06605	0.611642	0.910056	0.739828
	0.845062	1.21623	0.469154	1.3475	1.26589
	0.814213	1.11469	1.37906	1.47713	1.17367
	1.03215	1.06573	0.557383	1.56092	1.53601
	0.941578		0.870947	1.69319	1.39311
	1.1969	1.01241	0.49438	1.5723	1.05705
	0.653038	0.93056	0.533705	1.13952	1.16976
	0.794772	0.624584	0.741617	1.08329	1.19947
	1.35337	0.804701	0.863641	1.16951	1.00438
	1.56264	0.860197	1.22592	0.746501	1.36265
	0.730531	0.778117	0.772291	1.30618	1.0214
	1.65786	0.651128	1.07798	1.22163
	0.636854	0.576958	0.726926	1.23004	1.1304
		0.517749	1.52185	1.85533	1.96957
	1.43642	0.489066	0.87248	2.07592	2.02632
	0.605749	0.824747	0.962673	0.959162	0.934999
		0.830371	1.05829	1.5313	2.10338
	1.19319	0.859767		1.88365
	1.30535	0.789485	0.700368	1.07512	1.31445
	0.687049		1.05635	0.926618	1.62479
	1.74814		0.895742	0.93843	1.17083
	0.982679	1.20197	1.00656	1.00009	1.91059
	1.53691	1.16465	0.724222	0.98315	1.79378
	1.01575		1.1986	0.298751	2.37047
	1.34064	1.05665	0.551423	0.417789	1.10922
	0.604444		0.456979	1.18072	1.21183
	0.698216	0.631109	0.340915	1.86915	0.857533
	1.11307	0.655016	0.813419	1.21346	1.81578
	0.666048	0.663492	0.861717	1.33905
	0.59539	0.614763	1.25914	0.933371	1.42763
	0.9209	0.755972	0.50038	0.738496	1.51778
	0.605937	0.932981	0.795754	1.07233	1.87319
	1.25914	0.690305	1.41715	1.55432	1.06493
	1.09675	1.50247	0.794692	0.656119	1.68862
	0.747954	0.99246	0.936251	0.863238	1.04389
	1.79766	1.01247	1.14991	0.667488	1.74197
	0.992984	0.687978	1.14073	1.62771	1.47158
	1.591	0.863103	0.734029	1.15915	2.09475
	1.3424	0.545867		1.19062	1.17092
	1.61651		0.862605		1.44982
		0.862188	1.24619	1.78539	1.19077
	0.776852	0.864637	0.528808	1.03107	1.78633
	0.975723	0.914846	1.3648	1.39801	1.83961
	0.828729	0.979356	1.48298	1.3381	1.08828
	0.901782	0.64724	1.85742
	0.764206	1.42206	0.891665	1.23039	1.5224
	0.91681	1.03002	1.3436	1.24336	1.67222
	0.865606	0.856686	0.769614	1.14364	1.7839
	1.15386	1.23422	0.879342	1.98593	1.35347
	0.916904	0.589564	1.07286	0.433906	1.09438
	1.12943	1.3572	1.0481	1.57261	2.20428
	1.39977	1.12358	1.15682	1.73022	1.44496
	1.22923	1.01534			1.32102
	1.21443	1.16249	1.00383	1.1429	1.20103
	1.02639	0.597448		1.12635	1.19613
	1.12418	0.808024	1.27081	0.993213
	1.37174	0.90037	0.879396	1.10472	1.34547
	1.26374	1.11017	1.8063	1.53157	1.24689
	0.967248	0.61592	1.52203	1.50722	1.5671
	0.142151	0.84003	1.68953	1.36004	1.2586
	0.634742	1.14463	1.36029	1.20384	1.49641
	0.684318	1.12576	0.702238	0.860466	1.05074
	0.817105	1.39331	0.903545	1.42528	1.12238
	0.894033	0.932013	0.782516		0.923268
	0.616969	0.897316	0.955301	1.32659	1.64966
	0.928676	0	0.695068	2.24539	1.57133
	1.29831	0.540486	0.630342	0.892082	1.17262
	1.44496			1.5071	1.66775
	1.08158	0.664487	0.813607	1.63095	1.65587
	1.94117	0.920671	1.16742	1.497	0.903935
	0.782583		0.71097	0.823038	1.08373
	0.571052		1.04329	0.946529	0.945628
	0.550118	0.641563	0.98167	1.43526	1.92767
	1.06266	0.661043	1.15117	1.56373	1.31866
	0.91159	1.00324	1.01455	0.984441	1.5766
	1.87371	0.838227	0.7666	0.976975	1.5021
	1.34941	0.86609	1.2649	0.891907	1.86295
	1.35665	0.872467	0.755124	1.06924	2.4906
		0.564823	1.13562	1.50966	0.248421
	0.778197	0.88327	0.89254	1.01775
	0.911334	0.90567	0.563384	0.933519	1.64565
	1.62906	0.965862	1.08572	1.06019	2.19346
		0.744079	1.03879	1.49822	2.18465
	1.85672	0.804728	0.811979	0.748734	2.06058
	0.803127	0.953027	0.774673	0.202315	1.53346
	0.565832	0.355727	0.698243		2.66013
	0.810715	0.663922	0.903316	1.74914	0.619431
	1.48631	0.751923	1.02206	1.26734	1.35567
	1.10349	0.906693	1.13908	1.74865	1.57963
	0.984805	0.540391	1.03189	1.65311	1.35366
	1.40302	1.18856	1.67179	0.820845	1.36986
	1.06846	0.889055	1.35833	0.844591	1.66992
	1.50091	0.887239	1.07531	2.05209	2.13604
	0.885059	0.969629	0.890697	1.04288	1.98818
	0.738375	1.10756	1.17587	1.29909	1.887
	0.484155	0.555446	1.0347	1.23676	1.22046
	0.330824	0.857036	1.35112	1.35833	1.87769
	1.1897	0.77813	0.630383	1.341
	0.642114	0.658474	0.115271	0.83734	2.19375
	1.27906	0.723011	1.70656	1.57585	1.9093
	0.250708	0.877256	1.31247	1.16364	1.45444
	0.306998	0.882019	0.817092	1.38578	1.34274
	0.713015	1.13625	1.30807	1.39136	1.50035
	0.476487	0.816298	0.657317	0.848412	1.92377
	0.311074	1.14048	1.64902	1.115	1.58998
	0.58051	0.90855	1.09434	0.884158	1.91413
	0.555311	1.14313	0.829483	1.20448	1.48993
	0.440323	0.422726	0.951184	1.50054	1.40058
	1.24241	0.531135	1.43405	0.86948	1.34613
	1.38798	0.725473	0.73454	0.585461	1.05349
	0.395725	0.977688	1.02508	1.38588	1.16336
	0.70018	0.741348	0.690735	1.5721	1.07556
	0.841255	0.59426	0.476514	1.34757	1.35808
	0.689215		0.872077		1.54581
	0.685556		0.825218	1.27118	1.39124
			0.500717	1.1556	1.37908
			0.746407	2.32887	2.48312
			0.707956	1.23636	2.07802
			0.664905	1.55956
			1.66607	1.2701	0.977822
			0.937179	0.846582	1.27469
			0.658783	1.12962	0.986365
			1.40214	1.13793	1.2582
				0.697718	1.22096
			1.53371	0.63123	0.886176
			0.943179	0.838819	0.831339
			0.189198	1.11249	2.39474
			1.63857	0.795082	2.40012
			0.7472	0.797732	1.46883
			0.771955	1.28715	1.3255
			1.00797	1.21985	1.07073
			1.20388	0.847847
			0.949596	1.01364	1.44369
			0.904971	1.17887	0.764071
				0.754371	0.817563
			0.6368	0.861892	0.684614
			0.438319	1.05737	1.30382
			0.884185	1.02593	1.54727
			0.872844	1.6946	0.738455
			0.94474	1.32008	1.31913
			1.86812	1.5557	0.957319
			0.516578	1.55485	1.25972
			0.860076	1.42828	1.93837
			0.978145	1.36674	0.859242
			0.854614	1.48641	0.927963
			1.32326	0.449916	1.19981
			0.550952		0.606704
			1.60849	1.05289	0.720777
			0.7248	1.08649	1.11304
			0.894692	1.5124	0.989971
			0.647496	1.54485	1.07899
			0.729253	0.173404	1.02744
			1.2235	1.14981	0.850188
			0.94147	1.17651	0.584452
			0.962633	1.69696	0.760533
			0.677524	1.08639	0.975589
			0.793965	0.560101	0.79305
			1.06972	0.566478	1.03978
			0.871229	0.817092	0.8396
			0.965431	0.878521	1.3372
			1.49315	0.892311
			1.2479	1.02402
			1.23571	1.21627
			0.888638	0.361391
			1.07411	2.20781
			0.637849	0.786243
			0.715867	1.61737
			1.2131	1.11099
			1.04109	0.872655
			0.96122	1.7774
			1.54008	0.864381
			1.12768	0.516982
			1.01851	1.2265
			1.12439	1.70194
				0.691704
			1.19713	0.293961
			0.857897	1.28014
			1.23827	1.07014
			0.940502	1.15928
			1.58227	1.36225
			0.735254	2.11258
			0.961772	0.758945
			1.40364	1.39623
			1.26527	2.24036
			1.22868	1.617
				1.37754
			1.70067	1.27551
			0.815249	1.14236
			0.874297	1.36273
			0.901984	1.07626
			0.834851	0.879584
			0.687722	1.08354
			1.13425	1.02839
			1.14521	1.17855
			0.752017	1.40881
			0.948332	0.909182
			0.751465	1.10758
			0.78257
			0.919164	1.11416
			0.725096	1.10515
			0.919837	1.10764
			0.59282	1.08425
			0.551006	1.79419
			0.96488	1.27501
			1.13269	0.166784
			1.17515	1.31103
			1.01369
			0.79745	1.40863
			1.27768	0.959983
			0.943785	1.2306
			0.942453	1.03692
			0.799414	1.06002
			1.25837	0.838254
			0.813029	1.1759
			1.11606	1.35789
			0.669385	1.36826
			0.772264
			0.74046	1.31796
				1.15961
			1.14685	1.40368
			0.730208	1.70082
			1.06047	1.19217
			1.21136	2.11425
			0.814778	0.978454
			0.883889	1.33502
			0.913043	0.866884
			1.47395	1.10578
			0.680901	1.58112
			0.904406
			1.51985
			1.16347
			1.43251
			1.26202
			1.27508
			1.66627
			0.882436
			0.869467
			1.29647
			1.13231
			1.18134
			0.797557
			0.808266
			0.974983
			0.627584
			0.567796
			1.02808
			1.8057
			0.797033
			0.854305
			0.729818
			1.08723
			0.791369
			0.600758
			0.672667
			0.578828
			0.929053
			0.64541
			0.912236
			0.575263
			0.661124
			0.654532
			0.715275
			0.667824
			0.585851
			0.680201
			0.606301
			0.960951
			0.853148
			0.529507
			0.812074
			0.568644
			0.828003
			0.723468
			0.604242
			1.10275
			0.590829
			0.567366
			0.634136
			0.923564
			0.715504
			0.612139
			0.657989
			0.75047
			1.3838
			0.821949
			0.748115
			0.513269
			0.969212
			0.805629
			0.96784
			0.805535
			0.636786
			0.924371
			0.974365
			0.803275
			0.621382
			1.03573
			0.850793
			0.78187
			0.821195
			0.615422
			1.07064
			0.842492
			0.543566
			0.641536
			0.623911
			0.84934
			1.39866
			1.04486
			0.641038
			0.608076
			0.913971
			0.675627
			0.622405
			0.813258
			0.764367
			0.591703
			0.713311
			0.876516
			0.963427
			0.644442
			0.81319
			0.885598
			0.725728
			0.847268
			0.844618
			1.3574
			0.876234
			1.35129
			0.596533
			0.661138
			0.573756
			0.955234
			0.629024
			0.581331
			0.600098
			0.637123
			1.05201
			0.678062
			0.79297
			0.58164
			0.873651
			0.594085
			0.445463
			0.497918
			0.672802
			0.521018
			1.07762
			0.745344
			0.604417
			0.615463
			0.808764
			0.487317
			0.689713
			0.564635
			1.35271
			0.736733
			1.03164
			0.763762
			0.699615
			0.876718
			0.870826
			0.762389
			0.781951
			0.758515
			1.14642
			0.695485
			0.651047
			0.722688
			0.676273
			1.3225
			0.972817
			0.850605
			0.787655
			0.22933
			0.680067
			0.594125
			1.58151
			0.628365
			0.680766
			0.579151
			1.03931
			0.85935
			0.678412
			0.841712
			0.708669
			1.10951
			1.14989
			1.17836
			1.12678
			0.87022
			1.02371
averages	GLASS	GLASS HYP	PEA -GEL	PEA HYP	PEA +GEL
ADP50	1	1.0149	2.30905	2.28914	2.70354
adpg2	1	0.929625	1.73202	1.90513	2.07539
adpg1	1	0.873456	0.920596	1.20914	1.37835
Bonferroni's multiple comparisons test	Mean Diff.	95.00% CI of diff.	Below threshold?	Summary	Adjusted P Value
GLASS vs. GLASS HYP	0.07007	-0.005700 to 0.1458	No	ns	0.0943
GLASS vs. PEA -GEL	-0.2519	-0.3248 to -0.1789	Yes	****	<0.0001
GLASS vs. PEA HYP	-0.5946	-0.6739 to -0.5154	Yes	****	<0.0001
GLASS vs. PEA +GEL	-0.75	-0.8456 to -0.6544	Yes	****	<0.0001
GLASS HYP vs. PEA -GEL	-0.3219	-0.3991 to -0.2447	Yes	****	<0.0001
GLASS HYP vs. PEA HYP	-0.6647	-0.7478 to -0.5816	Yes	****	<0.0001
GLASS HYP vs. PEA +GEL	-0.8201	-0.9190 to -0.7212	Yes	****	<0.0001
PEA -GEL vs. PEA HYP	-0.3428	-0.4234 to -0.2622	Yes	****	<0.0001
PEA -GEL vs. PEA +GEL	-0.4981	-0.5949 to -0.4014	Yes	****	<0.0001
PEA HYP vs. PEA +GEL	-0.1554	-0.2569 to -0.05382	Yes	***	0.0002
[truncated: 340 more columns]

## Sheet: Figure 6
	Figure 6a	pNES integrated intensity fold change to glass					Figure 6b	nestin integrated instensity with siRNA treatment					Figure 6c	HIF1a nuclear integrated intensity fold change to glass								Figure 6d	% PI positive cells							Bonferroni's multiple comparisons test	Mean Diff.	95.00% CI of diff.	Below threshold?	Summary	Adjusted P Value
	PEA -GEL	PEA +GEL	PEA HYP	Glass	Glass hyp		CTRL	+siRNA	+scr	Lipo only			CTRL +gel	-NES +gel	CTRL -gel	-NES -gel	CTRL glass	+siRNA glass	+scr glass					-H2O2			+H2O2
	1.87026	14.2579	0.358971	0.15306			44.8	7.93	29.2	22.4			1.37807	0.865576	1	0.997019	0.925327	0.988199	0.942812	2019-08-01			Glass	1.96078	0	1.38889	81.25	55.8824	99.4565	-H2O2 - +H2O2
		12.5586	0.543778	0.359084	1.51211		78.4	17.4	41.4	62.6			1.09929	0.708838	1	1.02841	1	0.874033	0.838003	2019-10-01			PEA -gel	0	0	0	74.7253	50	101.449	Glass	-77.75	-109.1 to -46.44	Yes	****	<0.0001
	0.428975	10.2613	0.38891	1.11326	1.90255		58.2	10.4	13.9	61.3			1.14411	0.889076	1	0.959515	0.915654	0.900968	0.733926	2021-05-01			PEA +gel	0	0	0	0	0	0	PEA -gel	-75.39	-106.7 to -44.08	Yes	****	<0.0001
	0.452816	11.3456	0.740467	0.358124	1.32447		48	6.13	27.8	35.5																				PEA +gel	0	-31.31 to 31.31	No	ns	>0.9999
	0.772052	17.0484	1.54454	1.49447	0.38198		38.2	11	23.6	16.4			Control +gel	+siRNA +gel	Control -gel	+siRNA -gel	CTRL glass	+siRNA glass	+scr glass
	0.458077	5.06413	0.788364		0.165701		16.1	16.8	57.5	18.7			2.29941	0.295282	0.524249		0.447273	1.50267	0.586873
	1.69843	16.4773	2.56078		0.140868		22.1	18.6	19.6	27.1			1.25263	0.285455	0.741565	1.16435	0.443806	1.88796	1.05848			Figure 6e	% PI positive cells
	0.465298	2.13055	1.38263	0.737549	0.541598		8.09	9.53	70.4	12.2			0.828073		0.63768	1.53326	0.90008	0.906697	0.882026				PEA -gel +SCR	PEA -gel -NES	PEA +gel +SCR	PEA +gel -NES	Dead CTRL
	1.19064	3.69046	1.93815		0.734238		23.1	8.99	19.6	28.7			1.44006	1.01716	1.04987	1.05311		1.14491	1.40085				168.421	42.8571	8	73.913	84.6154
	0.515074	6.10246	1.29333	2.23787	0.181017		44.3		30.9	22.1			1.8034	0.563115	1.34734	1.05293	0.547798	1.27545	1.05106				111.111	66.6667	0	62.5	95.4545
	1.44969	4.48447	1.85207	0.39034	1.70669		49.7	14.2		38.8			1.14261	0.658697	1.47999	0.864267	1.14253	0.885795	0.67029				86.6667	42.8571	4.34783	86.6667	95.4545
	0.308184	10.2095	2.39925	0.725278	0.927508		28.1	29.6		43			2.93155	1.00974	1.61742	1.01839	0.757236	1.36946	0.801526				116.667	46.1538	3.0303	106	88.8889
	0.179582	8.00756	0.859787	1.03871	0.826583		51.9						1.10877	1.02706	0.813015	1.15191	0.775212	0.9886	0.70706			Bonferroni's multiple comparisons test	Mean Diff.	95.00% CI of diff.	Below threshold?	Summary	Adjusted P Value
	0.623668	6.156	0.777562	0.778259	0.206292		11.6	14.5					1.44086	0.873772	0.275658	1.29058	1.36708	1.08922	0.897206			PEA -gel +SCR vs. PEA -gel -NES	71.08	28.24 to 113.9	Yes	***	0.0007
	0.377342	2.35587	0.821486	1.32092	1.37959		31.2	38.9					1.31451	0.420107	0.653025	1.17293	0.648021	0.674541	1.29262			PEA -gel +SCR vs. PEA +gel +SCR	116.9	74.03 to 159.7	Yes	****	<0.0001
	1.35094	8.98559	1.06132	3.12116	0.974862		Bonferroni's multiple comparisons test	Mean Diff.	95.00% CI of diff.	Below threshold?	Summary	Adjusted P Value	1.69191	1.01382	0.903092	0.494929	0.712911	1.20347	1.10403			PEA -gel +SCR vs. PEA +gel -NES	38.45	-4.393 to 81.29	No	ns	0.0995
		5.69708	1.12543	0.827991	0.211565		CTRL vs. +siRNA	21.23	5.897 to 36.56	Yes	**	0.0037	1.12676	0.944511	1.06638	0.588693	1.11961	0.997644	0.861736			PEA -gel +SCR vs. Dead CTRL	29.61	-13.23 to 72.45	No	ns	0.3827
		0.510491		0.268711	0.163306		CTRL vs. +scr	3.529	-12.99 to 20.05	No	ns	>0.9999	1.073	0.981315	1.98647	0.492466	0.803368					PEA -gel -NES vs. PEA +gel +SCR	45.79	2.949 to 88.63	Yes	*	0.0314
		4.91931		1.07521	0.360372		CTRL vs. Lipo only	4.519	-11.15 to 20.19	No	ns	>0.9999	0.51487	0.676379	0.803379	1.1346	0.776744	1.2516				PEA -gel -NES vs. PEA +gel -NES	-32.64	-75.48 to 10.20	No	ns	0.2434
		4.58139	0.730855		0.567733								2.67807	0.889762	0.989935	0.688741	1.17918	0.726567				PEA -gel -NES vs. Dead CTRL	-41.47	-84.31 to 1.370	No	ns	0.062
			1.31658		0.609684								0.630895	0.861673	1.11093	0.87538	1.08632	0.725518				PEA +gel +SCR vs. PEA +gel -NES	-78.43	-121.3 to -35.59	Yes	***	0.0002
					1.31947								0.628851	0.923542		1.00866	0.819218	0.909674				PEA +gel +SCR vs. Dead CTRL	-87.26	-130.1 to -44.42	Yes	****	<0.0001
			2.4133										3.06131	0.950961		0.974531	0.920043	0.665885				PEA +gel -NES vs. Dead CTRL	-8.833	-51.67 to 34.01	No	ns	>0.9999
			3.82883										0.79256	0.986372		0.846705	1.53499	0.869669
	Bonferroni's multiple comparisons test	Mean Diff.	95.00% CI of diff.	Below threshold?	Summary	Adjusted P Value							1.67194	0.933303		1.46554	0.908539	0.880099
	PEA -GEL vs. PEA +GEL	-6.933	-9.193 to -4.673	Yes	****	<0.0001							2.09249	1.13854		1.06841	0.410883	0.737238
	PEA -GEL vs. PEA HYP	-0.5585	-2.795 to 1.678	No	ns	>0.9999							0.58482	0.910176			0.413094	1.00396
	PEA -GEL vs. Glass	-0.1906	-2.569 to 2.187	No	ns	>0.9999							0.469619	0.889224			0.855652	0.728211
	PEA -GEL vs. Glass hyp	0.04092	-2.196 to 2.278	No	ns	>0.9999							0.608647	0.733949			0.539167	1.05796
	PEA +GEL vs. PEA HYP	6.374	4.307 to 8.442	Yes	****	<0.0001							1.26424	0.822765			0.868267	0.951908
	PEA +GEL vs. Glass	6.742	4.523 to 8.961	Yes	****	<0.0001							1.37807	0.99388			0.777948	1.01267
	PEA +GEL vs. Glass hyp	6.974	4.906 to 9.041	Yes	****	<0.0001								1.04284			1.23755	0.907609
	PEA HYP vs. Glass	0.3679	-1.828 to 2.564	No	ns	>0.9999								1.00875			1.3244	0.776339
	PEA HYP vs. Glass hyp	0.5994	-1.442 to 2.641	No	ns	>0.9999								0.882009			1.28664	1.08585
	Glass vs. Glass hyp	0.2315	-1.964 to 2.427	No	ns	>0.9999								1.52016			0.718281	1.77298
														0.834828			1.63107	1.70291
														0.743705			1.47322	0.762038
																	0.674911	0.752942
																		0.953164
																	0.965788	0.986939
																	1.23258	0.837865
																	1.13693	0.961021
																	0.875418	0.949223
																		1.70654
																		1.03144
																		0.858302
																		1.42656
																		0.851874
																		1.03107
																		0.8379
																		0.656152
																		0.738632
																		0.812429
																		0.9002
																		0.67702
																		0.892817
																		0.823882
																		0.730276
																		0.665119
																		1.02188
																		1.1151
																		0.665721
													1.02369	0.684241	1.229	1.3802	0.671352	0.701076	0.454284
													1.00024	0.848013	0.702499	1.28786	0.624919	0.649399	1.11144
													1.34162	0.848261	1.06763	1.06409	1.44546	0.649002	0.724225
													0.852438	1.21741	0.905815	1.05209	1.12013	0.826332	0.522744
													0.679926	0.619861	1.13094	1.50624	0.732329	1.64067	1.21131
													1.37843	1.06505	0.385528	1.11953	0.931806	0.653265	0.877284
													1.23805	0.582459	0.284411	1.89918	0.760628	0.900741	1.0631
													0.752191	0.373789	1.4904	1.34837	0.533875	1.06822	0.979079
													0.815284	0.689602	1.55866	0.90561	0.871591	1.11621	0.943892
													0.816099	0.557422	0.837042	0.748144	0.853363	0.893524	0.513111
														0.82681	0.858693	1.16472	0.861948	0.553877	0.999451
													0.891671	1.00105	1.46878		0.666322	0.582546	1.19343
													1.15854	0.474303	1.24364	0.657397	0.969863	0.678449	0.556402
													0.878617	1.29211	0.907531	0.772174	1.40819	0.701676	0.498959
													0.691275	0.758045	1.27517	1.04334	0.64776	0.75745	1.29514
													1.11415	0.80499		0.754793	0.631254	0.980728	0.879367
													1.35169	0.593174		0.70183	1.89542	0.890596	0.537188
													0.952661	0.561429		0.854198	1.57691	1.82692	1.184
													1.481	0.623034		0.821106	0.771237	0.361971	0.632841
													1.11975	0.772552		0.711474	0.937598	0.903955	0.582818
													1.17442	0.684922		0.775858	1.75128	1.0615
													0.987721	0.607468			0.899927	0.898868
													1.1492	0.567802			0.948807	0.567951
													1.20522	0.811213			0.570221	1.11185
													1.33246	0.566964	0.7581		1.20628
													0.783531	0.80123	1.06329		0.600863
													0.987477	0.734457	0.714265		1.52234
													1.24725	0.62512	1.00515		1.57483
													0.680895	0.381453	1.25252		0.685541
													1.181	0.375761	0.860925		1.31628
													1.27768	0.563614			0.574004
													1.09465	0.515579			1.43766
													1.09352	0.853867
													1.04443	0.633316
													1.07208	0.526338
													0.89243	0.693988
													1.19676	0.508977
													1.51781	0.867283
													1.67669	0.385945
													0.863165	0.782724
													1.00499	0.361219
													1.19468	0.681615
													1.29427	1.07595
													1.56914	0.806737
													1.24076	0.798447
													1.43446	0.653039
													1.98975	0.941119
													0.980875	0.81861
													1.57726	0.663798
													0.703483	0.742456
													0.871798	0.49177
													0.853174	0.70529
													0.999224	0.537821
													0.789459	0.877589
													0.862772	0.684386
														1.34387
														0.876633
														0.826251
														0.554075
														0.553453
														0.637772
														0.663416
														0.869476
														1.02008
														0.604598
														0.716486
														0.789211
														0.605295
														0.524259
														0.51293
														0.627781
														1.11779
														0.598319
														0.945921
														0.701149
														0.539553
														0.487794
														0.64824
														0.712419
													1.18893	0.846875	1.27064	1.6457	0.794806	0.914881	1.54799
													0.870884			1.38127	0.707463	1.16167	1.58489
													1.72266	0.81566	1.83546	0.879794	0.617165		0.852777
													0.901139	0.733449	1.52186	1.44661	1.24142	1.00904	0.558292
													1.08845		0.369184	0.89854	1.16871	1.30576
													1.12817	0.579058	1.44212	1.07199	1.18942	1.18992
													1.14613	0.833522		0.883288		0.815049	1.28402
														1.50525		1.11114	0.591612	0.769358	0.475905
													0.965165	0.912583	1.88461	0.917728	1.49598	0.65263	0.586394
													0.77531			1.0136	0.831291	0.989604	0.698401
													0.888369	0.94039	1.71507	0.964734	0.592698	0.644235	0.774196
													0.790356	1.17492	1.15589	0.776593	0.729054	1.03099	0.54256
													0.87096	0.96825	0.800829	0.724863	0.588761	0.868038	1.12927
													1.13179	0.689938	0.562901	0.914201	0.93821	1.03182	0.701971
													1.37858	0.888865	0.644518	1.32449	0.552878	0.931999	0.587297
													0.965747	0.744699	0.453509	0.838472	0.5834	0.827983	0.866482
													0.982153	1.06078	1.02173	0.887128	0.649557		0.834207
													1.44362	0.825195	2.00353	0.702892		0.609724	1.18049
													1.06928		1.14418		0.976827	0.945377	0.699695
													0.723245	0.826953	0.618653	0.662002	1.64515	1.2987	0.696204
													0.918354	1.26311	1.12678	1.32505	1.07621	1.74986	0.5262
													1.02763	0.761029	0.560743	0.963428	0.554578	1.2526	0.680511
													1.25295	0.955565	1.72903	0.907298	1.02622	1.33731	0.61846
													0.835301	0.977051	0.657688	0.860573	0.827342	1.0917	1.2716
													0.890245		1.43209	0.847339	0.798755	1.3916	0.647923
													0.877227	0.877561	0.733514	1.15873	0.948646	1.62402	0.518563
													0.797345	0.839767	0.638165	0.842053	1.09249	1.32994	0.749886
													0.924297	1.15103	0.988376	0.694166	0.875845	0.858361	0.665629
													1.22954	0.735725	1.08559	1.59785		0.604585	0.516654
													1.40551	0.901128	0.638047	0.91638	0.654331		0.837764
													1.1305	0.575294		1.55546	0.786672	1.10749	1.37796
													1.01364	0.768579	0.503513	0.955263	0.975075	0.75798	0.891329
													1.10734	1.03914	0.816102	0.929593	0.72687	0.923538	0.698126
													1.91037	0.629267	0.564001	1.38284	0.659156	0.910683	0.590291
													1.16482	0.629644	0.354741	1.36839	0.925015	0.784658	0.525834
													0.748603		0.952308	0.840231	0.69164	1.04363	0.919928
													1.02256	0.814819	0.679163	0.650073	0.935765	0.754946	0.574377
													1.15071	1.02178	0.713279	1.19972	1.12557		0.521989
													0.986877	0.877108	0.713376	0.596359	0.863409		0.656423
													1.61253	0.873656	0.539365	1.10334	0.742301		1.39759
													1.29781	1.01073	0.928169	0.894517	1.91361	1.57816	0.276713
													0.775989	0.694091	0.964011	1.24235	0.876133		0.308543
														0.669682	0.670674	0.706549	0.819182	0.809034	0.532987
													1.11602	0.809695	1.37311	0.843003	1.16027	0.846591	0.537198
													1.48914	1.17891	0.843261	1.17228	0.965542	0.801357	0.647452
														0.692624	1.20766	0.708425	1.02065	1.28175
													1.3801	0.805478	0.818723	0.809965	0.841491	0.71561	0.857772
													1.15819	0.704273	1.15366	0.601407	1.38565	0.705436	0.98245
													1.4655	0.69229	1.47827	1.05147	0.957238	0.908133	0.929867
													1.13418	0.70602	0.896523	0.935978		0.31163	0.5919
													1.69088	1.30044	1.41895	0.932667		0.341341	0.814722
													1.15359	0.627466	0.795997	0.570839		1.41512	0.574599
													1.94116	0.643677	0.794487	0.978939		1.13532	0.940708
													1.03232	0.719352	0.933735	0.645284		0.532883	0.685167
													1.39403	0.915787		0.889555		0.572533	0.665682
													0.697467	0.857876	1.12376	0.691599		1.35254	0.91339
													0.899165	0.654161	0.876213	0.842032		0.329401	0.482392
													1.18131	0.783507	0.759314	1.02905		1.31115	0.638886
													0.983404	0.867541		1.06265		1.18417	0.522185
													0.740945	0.897947	0.98307	1.63006		0.965071	0.673567
													0.817483	0.731195	0.970644	0.824343		0.670585	0.516432
													1.03878	0.718618	1.06995	1.63616		0.787888	0.925931
													0.812057	0.875156	0.98513	0.613562		0.997502	0.873897
													0.709698	0.718435	0.96112	0.667892		0.747545	0.455923
													1.18992	0.727312	0.97717	0.507665		0.562686	0.464018
														0.734571	0.995603	0.54231		0.481175	0.46696
														0.822779	1.03732	1.82732		0.840184	0.570218
													1.24102	1.18221	0.585713	0.71247		0.609659	0.755692
														1.32474	0.966103	1.00396		0.774667	0.918686
													0.915086	1.25522	0.710097	0.734182		0.609855	0.794008
													1.09256	0.848816	1.92799	0.805737		1.68878	0.582066
													1.25819	0.803731	0.847543	0.733255		0.486916	0.521845
													1.29492	0.998213	0.805057	0.807053			0.872654
													1.04913	0.705427	1.06473	0.719621		1.13232	0.634558
													0.788609	0.721552	0.753867	0.938319		0.307628	0.744145
													1.1253	1.01465	0.927781	1.7008		0.587872	0.558239
													1.03698	0.722372	0.889037	0.630906		0.622134	0.278361
														1.10173	1.10539			0.692372	0.840223
													1.60464	1.20895	1.15189	1.4464		1.36236	1.06765
													1.03525	0.871251	0.820686	0.735703		1.1509	0.398514
													1.88122	1.00987	1.05662	0.8464		0.683166	0.271692
													0.937499	0.973718	0.846206	0.819435		0.984674	0.605474
													1.11422	0.940314	1.29024	0.670782		0.736625	0.641384
													0.818324	0.800614	0.910124	1.20806		0.539944	0.733604
													0.897202	0.866764	1.27597	0.69038		0.449999	0.591468
													0.888401	1.03204	1.24409	0.920942		0.945455	0.930678
													1.07076	1.29783		1.0565			0.828349
													0.837566	1.31606	1.08028	0.98554		0.640233	0.879598
													1.19084	1.15377	1.31658	0.674104		0.842368	0.550929
													0.994266	0.836132	1.77871	0.978367		0.279708	0.463508
													2.17684	0.815606	1.10916	0.886956		0.618525	0.596948
													1.0962	0.892176	1.3865	1.04098		0.720946
													1.60358	1.05859	0.943917	1.10396		1.09724
													2.0542		1.19128	1.25791		0.597863
													1.69942		1.32928	0.667266		0.629288
													0.711348		1.12388	1.08923		0.296329
													0.924836		1.03728	0.528472		1.17306
													1.95077			0.772613		1.00749
													1.08925		1.17385	1.30963		0.819783
													1.03877		0.784359			0.564582
													1.45748		0.836229			0.576273
															0.716849			0.95525
													1.9918		1.20293			1.13335
													1.49123		1.84868			1.01818
													1.63697		0.983587			0.798925
													1.58695		1.08026			1.47631
													1.14257		1.0429			0.68616
													1.30888		1.03112			1.60368
													1.25898		1.37521			0.707908
													1.23994		0.875199			1.06605
													1.4364		0.91364			1.22493
													1.27481		0.717874			1.53046
													1.05843		0.706657			0.723273
													0.956536		0.963407			0.984203
															1.16255			0.705018
													1.35494		0.97388			0.779178
													0.875857		1.03301			1.08193
													1.26505		0.839389			0.968654
													0.802857		1.27764			0.906367
													1.45791		1.10505			0.798245
													1.17879		1.09392			0.864546
													1.14269		1.13846			0.903739
													0.794476		0.746813			0.842642
															1.27713			0.660006
													0.84955		0.929927			1.09733
													0.744483		0.732953			1.21097
															1.12134			0.537891
															0.692775			0.896677
															0.658217			1.02087
															0.758095
															0.755819
															0.768795
															1.43757
															0.763876
															0.922798
															1.14087
															0.485349
															0.656814
															0.911084
													Bonferroni's multiple comparisons test	Mean Diff.	95.00% CI of diff.	Below threshold?	Summary	Adjusted P Value
													CTRL +gel vs. -NES +gel	0.386	0.1312 to 0.6408	Yes	**	0.0014
													CTRL +gel vs. CTRL -gel	0.2072	-0.04760 to 0.4619	No	ns	0.1974
													CTRL +gel vs. -NES -gel	0.2122	-0.04259 to 0.4669	No	ns	0.1708
													CTRL +gel vs. CTRL glass	0.2602	0.005402 to 0.5149	Yes	*	0.0428
													CTRL +gel vs. +siRNA glass	0.2861	0.03133 to 0.5409	Yes	*	0.0204
													CTRL +gel vs. +scr glass	0.3689	0.1141 to 0.6237	Yes	**	0.0021
													-NES +gel vs. CTRL -gel	-0.1788	-0.4336 to 0.07593	No	ns	0.4433
													-NES +gel vs. -NES -gel	-0.1738	-0.4286 to 0.08095	No	ns	0.5107
													-NES +gel vs. CTRL glass	-0.1258	-0.3806 to 0.1289	No	ns	>0.9999
													-NES +gel vs. +siRNA glass	-0.0999	-0.3547 to 0.1549	No	ns	>0.9999
													-NES +gel vs. +scr glass	-0.01708	-0.2718 to 0.2377	No	ns	>0.9999
													CTRL -gel vs. -NES -gel	0.005018	-0.2497 to 0.2598	No	ns	>0.9999
													CTRL -gel vs. CTRL glass	0.05301	-0.2018 to 0.3078	No	ns	>0.9999
													CTRL -gel vs. +siRNA glass	0.07893	-0.1758 to 0.3337	No	ns	>0.9999
													CTRL -gel vs. +scr glass	0.1618	-0.09301 to 0.4165	No	ns	0.715
													-NES -gel vs. CTRL glass	0.04799	-0.2068 to 0.3028	No	ns	>0.9999
													-NES -gel vs. +siRNA glass	0.07391	-0.1809 to 0.3287	No	ns	>0.9999
													-NES -gel vs. +scr glass	0.1567	-0.09803 to 0.4115	No	ns	0.8211
													CTRL glass vs. +siRNA glass	0.02593	-0.2288 to 0.2807	No	ns	>0.9999
													CTRL glass vs. +scr glass	0.1087	-0.1460 to 0.3635	No	ns	>0.9999
													+siRNA glass vs. +scr glass	0.08282	-0.1719 to 0.3376	No	ns	>0.9999

## Sheet: Figure 7
	Figure 7c	CD34+ CD38- cell number fold change over day 0											Figure 7f	% human C45+ cells
		Gold standard			100% media			0% media							6 weeks					8 weeks					10 weeks					12 weeks					Terminal
	Gold Standard	10.67	6.18	3.01										Thawed	0.3	0.32				0.91	0.66				1.77	1.79				1.33	2.27				9.69	9.37
	PEA FN BMP-2 -gel				5.14	4.94	1.45	8.49	8.66	2.4				GS	0.23	0.31	0.28	0.46	0.043	0.47	0.32	0.12	0.68	0.043	0.64	0.32	0.074	0.9	0	0.25	0.28	0.074	0.71	0.018	1.41	2.16	0.52	3.27	0.018
	PEA FN BMP-2 hypoxia				1.26	1.79	0.36	0.67	0.9	0.19				PEA +gel	0.18	0.14	0			0.02	1.03	0.47			1.36	2	0			1.69	2	0			8.41	9.58	0.11
	PEA FN BMP-2 +gel				1.23	0.86	0.35	1.59	0.76	0.45
	Bonferroni's multiple comparisons test	Mean Diff.	95.00% CI of diff.	Below threshold?	Summary	Adjusted P Value
	Gold standard vs. PEA -gel 100	2.777	-2.667 to 8.220	No	ns	0.8388
	Gold standard vs. PEA -gel 0	0.1033	-5.340 to 5.547	No	ns	>0.9999
	Gold standard vs. PEA+gel 100	5.807	0.3635 to 11.25	Yes	*	0.0333							Figure 7h	% mutagenesis of AAVS1_A1
	Gold standard vs. PEA+gel 0	5.687	0.2435 to 11.13	Yes	*	0.0381									100% media		0% media
	Gold standard vs. PEA hyp 100	5.483	0.04016 to 10.93	Yes	*	0.0478								HSC only	5.1	5.3	2.3	5.8
	Gold standard vs. PEA hyp 0	6.033	0.5902 to 11.48	Yes	*	0.0258								PEA -gel	6.2	8.5	2	8.3
														PEA +gel	12.1	7.4	11.8	5.9
													Figure 7d	CFU counts
													averages; patient 1	Gold standard	-gel 100%	-gel 0%	+gel 100%	+gel 0%
													patient 2	148	76.75	96	71.5	155.75
														220.5	89.75	142	14.5	274	Bonferroni's multiple comparisons test	Mean Diff.	95.00% CI of diff.	Below threshold?	Summary	Adjusted P Value
																			Gold standard vs. -gel 100%	101	32.41 to 169.6	Yes	***	0.0009
													all repeats	Gold standard	-gel 100%	-gel 0%	+gel 100%	+gel 0%	Gold standard vs. -gel 0%	65.25	-3.338 to 133.8	No	ns	0.0728
														121	111	104	98	170	Gold standard vs. +gel 100%	141.3	72.66 to 209.8	Yes	****	<0.0001
														143	76	84	80	132	Gold standard vs. +gel 0%	-30.63	-99.21 to 37.96	No	ns	>0.9999
														218	58	92	63	208	-gel 100% vs. -gel 0%	-35.75	-104.3 to 32.84	No	ns	>0.9999
														110	62	104	45	113	-gel 100% vs. +gel 100%	40.25	-28.34 to 108.8	No	ns	0.8746
														239	91	141	19	266	-gel 100% vs. +gel 0%	-131.6	-200.2 to -63.04	Yes	****	<0.0001
														216	86	159	25	331	-gel 0% vs. +gel 100%	76	7.412 to 144.6	Yes	*	0.0211
														185	101	140	5	261	-gel 0% vs. +gel 0%	-95.88	-164.5 to -27.29	Yes	**	0.0018
														242	81	128	9	238	+gel 100% vs. +gel 0%	-171.9	-240.5 to -103.3	Yes	****	<0.0001
													Figure 7e	% colony type of CFU from HSC patient 1
														CFU-E	CFU-G	CFU-GM	BFU-E	CFU-M	CFU-GEMM
													Cells Only	12	10	27	6	33	12
													-Gel 100%	23	12	16	1	30	18
													-Gel 0%	13	19	21	1	29	17
													+Gel 100%	43	11	11	0	11	25
													+Gel 0%	10	23	25	3	23	16

## Sheet: supplementary figure 3
	Figure s3a	mean grey value per slice height z stack												Figure s3b	hoescht stained cells per cm2 on coverslips
	Slice height (µm)	Mean grey value (green) (a.u.)													Glass	PEA/FN/BMP-2 -gel	PEA/FN/BMP-2 hyp	PEA/FN/BMP-2 +gel
	0	2.121	22.379	22.678	21.647	22.79									1166	672	1265	664
	50	1.882	21.189	20.881	25.177	26.183									1077	545	858	376
	100	1.43	19.551	19.28	25.783	29.903									722	623	600	375
	150	2.838	47.027	46.025	22.445	22.167
	200	4.478	67.702	73.17	51.326	46.035
	250	4.341	69.701	77.175	77.93	87.685
	300	3.992	69.475	76.758	82.865	97.299
	350	3.816	67.565	75.547	82.449	97.054
	400	3.656	65.217	73.224	80.023	95.254
	450	3.488	63.155	70.876	77.398	92.558
	500	3.368	60.949	68.55	74.722	90.415
	550	3.246	58.44	66.117	72.2	87.784
	600	3.13	56.424	64.007	69.974	85.075
	650	2.975	54.303	61.766	67.823	82.452
	700	2.906	52.293	59.554	65.683	80.213
	750	2.814	50.567	57.367	63.703	77.438
	800	2.703	48.624	55.492	61.834	74.952
	850	2.612	46.795	53.461	59.75	72.6
	900	2.53	45.112	51.508	58.035	70.29
	950	2.407	43.392	49.718	56.327	68.041
	1000	2.334	41.715	47.895	54.41	65.96
	1050	2.259	40.169	46.355	52.721	63.842
	1100	2.192	38.625	44.625	51.194	61.591
	1150	2.08	37.049	43.054	49.451	59.686
	1200	2.014	35.563	41.617	47.98	57.735
	1250	1.917	34.117	40.014	46.485	55.96
	1300	1.86	32.941	38.639	44.925	54.159
	1350	1.8	31.631	37.179	43.485	52.218
	1400	1.724	30.285	35.952	42.055	50.455
	1450	1.645	28.964	34.541	40.679	48.686
	1500	1.6	27.837	33.259	39.31	46.924
	1550	1.535	26.706	31.882	37.957	45.143
	1600	1.478	25.631	30.622	36.539	43.509
	1650	1.414	24.54	29.45	35.322	41.944
	1700	1.358	23.472	28.188	34.127	40.192
	1750	1.293	22.471	27	32.751	38.771
	1800	1.268	21.486	26.045	31.546	37.394
	1850	1.199	20.472	24.915	30.345	35.894
	1900	1.125	19.657	23.839	29.077	34.476
	1950	1.085	18.784	22.83	28.014	33.125
	2000	1.051	17.909	21.956	26.842	31.793
	2050	1.01	17.034	20.941	25.747	30.452
	2100	0.963	16.141	19.974	24.739	29.326
	2150	0.919	15.452	19.139	23.597	28.103
	2200	0.872	14.586	18.207	22.671	26.941
	2250	0.839	13.904	17.468	21.64	25.831
	2300	0.799	13.241	16.578	20.837	24.735
	2350	0.774	12.547	15.816	19.918	23.638
	2400	0.736	11.834	15.052	19.067	22.582
	2450	0.702	11.301	14.413	18.223	21.526
	2500	0.667	10.678	13.62	17.403	20.652
	2550	0.632	10.187	12.974	16.717	19.779
	2600	0.605	9.619	12.308	15.931	18.829
	2650	0.575	9.075	11.741	15.207	17.922
	2700	0.532	8.603	11.121	14.463	17.133
	2750	0.511	8.13	10.56	13.748	16.396
	2800	0.482	7.658	10.059	13.077	15.715
	2850	0.448	7.235	9.504	12.444	14.862
	2900	0.437	6.86	9.016	11.912	14.134
	2950	0.408	6.495	8.619	11.334	13.435
	3000	0.393	6.121	8.236	10.709	12.843
	3050	0.368	5.766	7.946	10.232	12.114
	3100	0.341	5.519	7.514	9.671	11.584
	3150	0.324	5.176	7.05	9.201	10.988
	3200	0.308	4.867	6.752	8.724	10.487
	3250	0.293	4.636	6.456	8.29	10.021
	3300	0.268	4.384	6.295	7.907	9.58
	3350	0.251	4.168	6.075	7.463	9.11
	3400	0.232	3.945	5.879	7.121	8.717
	3450	0.223	3.769	5.693	6.812	8.295
	3500	0.209	3.601	5.508	6.531	8.009
	3550	0.192	3.459	5.306	6.202	7.715
	3600	0.188	3.309	5.197	5.948	7.412
	3650	0.172	3.161	4.986	5.744	7.203
	3700	0.166	3.066	4.831	5.478	6.996
	3750	0.152	2.944	4.644	5.293	6.766
	3800	0.149	2.862	4.482	5.124	6.599
	3850	0.141	2.749	4.327	4.935	6.467
	3900	0.132	2.647	4.188	4.844	6.272
	3950	0.128	2.555	4.052	4.701	6.114
	4000	0.119	2.487	3.951	4.587	5.99
	4050	0.116	2.38	3.853	4.467	5.892
	4100	0.112	2.318	3.752	4.35	5.72
	4150	0.105	2.224	3.683	4.253	5.606
	4200	0.102	2.157	3.593	4.183	5.479
	4250	0.102	2.081	3.552	4.094	5.368
	4300	0.098	2.043	3.483	3.992	5.262
	4350	0.099	1.97	3.429	3.917	5.148
	4400	0.092	1.929	3.369	3.831	5.052
	4450	0.091	1.875	3.353	3.753	4.98
	4500	0.091	1.833	3.298	3.694	4.856
	4550	0.088	1.809	3.282	3.618	4.803
	4600	0.088	1.764	3.201	3.557	4.732
	4650	0.081	1.741	3.175	3.562	4.629
	4700	0.078	1.678	3.095	3.44	4.563
	4750	0.081	1.65	2.99	3.382	4.492
	4800	0.077	1.603	2.709	3.296	4.426
	4850	0.078	1.596	1.738	3.24	4.343
	4900	0.075	1.546	0.864	3.204	4.295
	4950	0.073	1.473	0.556	3.142	4.19
	5000	0.073	1.37	0.433	3.061	4.11
	5050	0.073	1.158	0.369	3.004	3.97
	5100	0.07	0.911	0.327	2.914	3.765
	5150	0.068	0.683	0.296	2.759	3.211
	5200	0.065	0.506	0.28	2.401	2.408
	5250	0.063	0.393	0.257	1.934	1.666
	5300	0.057	0.323	0.242	1.434	1.1

## Sheet: supplementary Figure 4
Figure S4a															Figure S4b										Figure S4d
Glass	Glass +sol. BMP-2	Glass hypoxia	PEA/FN/BMP-2 -gel	PEA/FN/BMP-2 +gel	PEA/FN/BMP-2 hypoxia	PEA/FN -gel	PEA/FN +gel	PMA/FN/BMP-2 -gel	PMA/FN/BMP-2 +gel	PMA/FN -gel	PMA/FN +gel				Glass	Glass +sol. BMP-2	Glass Hypoxia	PEA/FN/BMP-2 -gel	PEA/FN/BMP-2 +gel	PEA/FN/BMP-2 Hypoxia	PMA/FN/BMP-2 +gel	PMA/FN/BMP-2 -gel			Glass	Glass hypoxia	PEA FN BMP-2 -gel	PEA FN BMP-2 hypoxia	PEA FN BMP-2 +gel
0.937365	0.396861	0.616594	1.54662	7.68359	0.567974	1.81295	3.94552	4.21292	5.54052	2.03331	3.66772				13.3714	77.9353	47.566	36.1967		26.8772	7.08514	20.8153			1	2.43189	0.625148	0.596753	1.42981	ADPG1
0.82574	0.979475	0.219027	1.16385	9.72008	2.35361	2.95531	4.05385	2.70995		2.07353	7.48367				68.1268	42.0675	100.615	33.8673	1316.55	20.987	9.2818	20.8389			0.837428	0.283574	0.537452	0.354726	0.606588	ADP50
2.92443		0.281885	1.73886	5.41108	1.8969	0.622111	7.58926			0.795841	3.76173				29.2179		40.088	34.8673		14.8724	70.5427	29.4781			0.854355	0.660169	0.39035	0.510403	0.456663	ADPG2
0.635228	1.87478		1.96007	6.91745	1.64545	1.85998	5.24155			0.385365					29.1994	34.0153		43.6818	351.763	18.8181	20.8099	20.2494
0.523536	0.604631	0.261631	1.18045	5.14101	3.70477	2.14627	2.8417	3.99517		2.43807	7.17197				20.7299	34.8716	74.4169	31.5374	1059.38	18.7	7.58686	27.0995			Glass	Glass hypoxia	PEA FN BMP-2 -gel	PEA FN BMP-2 hypoxia	PEA FN BMP-2 +gel
0.483282	0.513425	0.423555	0.914074	15.1037	1.55879	0.83304	4.86484	1.04498	7.86716	1.63911	4.98016				50.2323		73.1763	40.8535	462.71	30.1464	35.3985	34.8762			0.296474	2.59804	1.43035
0.658563	0.63561	0.276226	1.1018	8.21273	1.51839	0.281574	7.1539	1.73314		0.696817					48.6078	36.1307	68.9703	27.6713		55.759	19.5888	14.1427			1.50051	2.42396	0.492718
0.626011	0.479706	0.406348	0.41986	8.04907	1.12634	0.515898	4.4596	1.75818	7.59242	1.15365	8.06812				19.5785	38.5244	43.1243	25.4169	371.495	14.5673	32.8102				0.448795	3.82658	0.281479
1.39446		0.669855	1.639	6.53234	0.976082	1.04286	1.78371			2.59491	13.8522				41.3488	76.237	36.7262	77.632	267.95	26.8538	43.5626	14.741			0.609005	5.71035	0.31914	0.246797	1.48078
0.190055	0.357127	0.777914	0.599645	9.11278	0.550113	0.548008	2.53485	5.224	3.51756	4.94808	14.2201				70.1835	38.7618	49.8495	24.7761	537.974	70.6904	113.858	12.4769			0.525081	2.31035	0.46029	0.529211
2.01396	1.11916	0.428174	1.21478	9.57938	2.54936	2.47029		6.15019	2.34504	1.93675	1.78645				30.8705	15.4174	30.9484	27.0497	123.166	20.7929	20.3377	12.5881			0.614903	4.24161	0.505334
1.26731		0.653963		7.1272	1.1641		12.7971		5.91483	0.968374	3.63991				63.3952	54.6043	44.5153	48.8633	159.07	37.6678	30.4044	12.6478			1.94296		0.315693	0.697929	2.09379
0.519353	1.01484	0.656822	2.99707	5.48239	1.37876	1.69635	13.5651	3.60172		1.50436					35.8588	33.012	105.679	21.5604	368.13	73.8838	28.1576	15.1268			0.629762		0.563782	0.327234	1.09078
1.19961	0.498083	0.469211	1.08744	10.7463	0.568125	2.61514	6.0941	3.53818							38.8616	15.3344	41.3426	15.8897	205.253	76.2502	21.9093	18.5629			0.530182	3.74572	0.504041
0.801101	1.01668	0.930249	2.46772	11.9596	1.3272	1.63565				1.87781					51.764	22.424	63.4492	38.2164	123.374	40.5645	19.2324	15.3113				2.4615	0.505288	0.289593
Bonferroni's multiple comparisons test	Mean Diff.	95.00% CI of diff.	Below threshold?	Summary	Adjusted P Value										73.705	27.0346	23.8778	29.301	594.28	32.139	39.3028	9.42315			0.560032	3.54664	0.457672	0.20137	0.805482
Glass vs. Glass +sol. BMP-2	0.2091	-2.376 to 2.795	No	ns	>0.9999										59.0797	30.5212	38.691	12.1176	188.836	37.45	15.621	13.8946			1.18845	3.38679	0.982438	0.535882
Glass vs. Glass hypoxia	0.4949	-1.986 to 2.976	No	ns	>0.9999										75.022	68.5229	23.4536	16.677	245.73	36.8917	115.085	18.7809			1.1747	0.674198	0.62045	0.701002	1.7525
Glass vs. PEA/FN/BMP-2 -gel	-0.4308	-2.912 to 2.050	No	ns	>0.9999										7.72582	45.029	39.7407	18.4595	930.072	46.608	53.0917	26.5972			0.248796	0.469163	0.23845	0.486818	0.811363
Glass vs. PEA/FN/BMP-2 +gel	-7.452	-9.890 to -5.014	Yes	****	<0.0001										75.9055	24.4461	34.0868	55.2574	436.495	20.952		24.086				3.75864	0.442313	0.341673	1.36669
Glass vs. PEA/FN/BMP-2 hypoxia	-0.5257	-2.963 to 1.912	No	ns	>0.9999										65.867	87.9363	39.4032	35.3335	460.601	30.1928	97.8383	17.8126			0.601586	0.58849	0.738364	1.42741	1.90321
Glass vs. PEA/FN -gel	-0.5025	-2.983 to 1.978	No	ns	>0.9999										64.68	84.366	42.9667	24.1684	325.531	50.233	109.8	17.6773			1.10572	2.76217	0.420321	0.498492	0.664656
Glass vs. PEA/FN +gel	-4.917	-7.447 to -2.388	Yes	****	<0.0001										140.709	18.6257	22.3829	25.8835	971.475	14.8276	59.0752	10.0449			0.493813	2.03601	0.59406		1.79484
Glass vs. PMA/FN/BMP-2 -gel	-2.397	-5.122 to 0.3286	No	ns	0.1933										74.868	26.942	34.1302	27.5268		47.5742	108.584	22.2372			0.925368	0.922682	0.878661	1.18853	1.78279
Glass vs. PMA/FN/BMP-2 +gel	-4.463	-7.688 to -1.238	Yes	***	0.0003										60.2827	22.2367	21.4789	71.5928		43.5356	141.963	15.6636			1.37092	1.65091	0.965746	0.973728	2.43432
Glass vs. PMA/FN -gel	-0.789	-3.270 to 1.692	No	ns	>0.9999																				1.83658	0.684463	0.320918
Glass vs. PMA/FN +gel	-5.863	-8.589 to -3.138	Yes	****	<0.0001										Bonferroni's multiple comparisons test	Mean Diff.	95.00% CI of diff.	Below threshold?	Summary						1.99632		0.5381	0.202104	0.606312
Glass +sol. BMP-2 vs. Glass hypoxia	0.2858	-2.341 to 2.912	No	ns	>0.9999										Glass vs. Glass +sol. BMP-2	10.85	-91.59 to 113.3	No	ns						1.54719	1.53313	0.802327
Glass +sol. BMP-2 vs. PEA/FN/BMP-2 -gel	-0.6399	-3.266 to 1.986	No	ns	>0.9999										Glass vs. Glass Hypoxia	4.839	-96.48 to 106.2	No	ns						1.25865	1.73822	0.920955
Glass +sol. BMP-2 vs. PEA/FN/BMP-2 +gel	-7.661	-10.25 to -5.075	Yes	****	<0.0001										Glass vs. PEA/FN/BMP-2 -gel	18.59	-81.69 to 118.9	No	ns						1.5942		1.32982	0.900279
Glass +sol. BMP-2 vs. PEA/FN/BMP-2 hypoxia	-0.7349	-3.320 to 1.851	No	ns	>0.9999										Glass vs. PEA/FN/BMP-2 +gel	-422.6	-529.0 to -316.3	Yes	****						0.246987	0.250165	1.07676	0.110799	0.269783
Glass +sol. BMP-2 vs. PEA/FN -gel	-0.7117	-3.338 to 1.915	No	ns	>0.9999										Glass vs. PEA/FN/BMP-2 Hypoxia	16.05	-84.23 to 116.3	No	ns						1.84115	0.488193	0.495529	0.0919544	0.283051
Glass +sol. BMP-2 vs. PEA/FN +gel	-5.126	-7.799 to -2.454	Yes	****	<0.0001										Glass vs. PMA/FN/BMP-2 +gel	1.496	-99.83 to 102.8	No	ns						0.519635	0.459965	0.338874	0.0789579	1.41057
Glass +sol. BMP-2 vs. PMA/FN/BMP-2 -gel	-2.606	-5.464 to 0.2525	No	ns	0.1363										Glass vs. PMA/FN/BMP-2 -gel	33.82	-67.50 to 135.1	No	ns						0.548691	0.403176	0.284109	0.0781097	0.32721
Glass +sol. BMP-2 vs. PMA/FN/BMP-2 +gel	-4.672	-8.010 to -1.334	Yes	***	0.0002										Glass +sol. BMP-2 vs. Glass Hypoxia	-6.007	-109.5 to 97.45	No	ns						2.89344	0.634055	0.650533	0.188515	0.496277
Glass +sol. BMP-2 vs. PMA/FN -gel	-0.9981	-3.624 to 1.628	No	ns	>0.9999										Glass +sol. BMP-2 vs. PEA/FN/BMP-2 -gel	7.746	-94.69 to 110.2	No	ns						0.174358	0.178661	0.588761	0.554917	0.449138
Glass +sol. BMP-2 vs. PMA/FN +gel	-6.072	-8.931 to -3.214	Yes	****	<0.0001										Glass +sol. BMP-2 vs. PEA/FN/BMP-2 +gel	-433.5	-541.9 to -325.1	Yes	****						0.211441	0.0472918	0.327603	0.360879	0.445274
Glass hypoxia vs. PEA/FN/BMP-2 -gel	-0.9257	-3.449 to 1.598	No	ns	>0.9999										Glass +sol. BMP-2 vs. PEA/FN/BMP-2 Hypoxia	5.208	-97.23 to 107.6	No	ns						0.634564	0.0301377		0.257266	0.656839
Glass hypoxia vs. PEA/FN/BMP-2 +gel	-7.947	-10.43 to -5.466	Yes	****	<0.0001										Glass +sol. BMP-2 vs. PMA/FN/BMP-2 +gel	-9.35	-112.8 to 94.11	No	ns							0.0605191		0.200572	1.12066
Glass hypoxia vs. PEA/FN/BMP-2 hypoxia	-1.021	-3.502 to 1.460	No	ns	>0.9999										Glass +sol. BMP-2 vs. PMA/FN/BMP-2 -gel	22.97	-80.49 to 126.4	No	ns						0.506688			0.128158	0.669334
Glass hypoxia vs. PEA/FN -gel	-0.9974	-3.521 to 1.526	No	ns	>0.9999										Glass Hypoxia vs. PEA/FN/BMP-2 -gel	13.75	-87.57 to 115.1	No	ns						0.29064			0.111303	0.563649
Glass hypoxia vs. PEA/FN +gel	-5.412	-7.984 to -2.841	Yes	****	<0.0001										Glass Hypoxia vs. PEA/FN/BMP-2 +gel	-427.5	-534.8 to -320.1	Yes	****						0.342643				0.587258
Glass hypoxia vs. PMA/FN/BMP-2 -gel	-2.892	-5.656 to -0.1276	Yes	*	0.0288										Glass Hypoxia vs. PEA/FN/BMP-2 Hypoxia	11.21	-90.11 to 112.5	No	ns						2.21325			1.49617
Glass hypoxia vs. PMA/FN/BMP-2 +gel	-4.958	-8.215 to -1.700	Yes	****	<0.0001										Glass Hypoxia vs. PMA/FN/BMP-2 +gel	-3.344	-105.7 to 99.01	No	ns						1.00882			0.552532
Glass hypoxia vs. PMA/FN -gel	-1.284	-3.807 to 1.239	No	ns	>0.9999										Glass Hypoxia vs. PMA/FN/BMP-2 -gel	28.98	-73.37 to 131.3	No	ns						0.291694			0.756033
Glass hypoxia vs. PMA/FN +gel	-6.358	-9.122 to -3.594	Yes	****	<0.0001										PEA/FN/BMP-2 -gel vs. PEA/FN/BMP-2 +gel	-441.2	-547.6 to -334.8	Yes	****									0.181273
PEA/FN/BMP-2 -gel vs. PEA/FN/BMP-2 +gel	-7.021	-9.502 to -4.540	Yes	****	<0.0001										PEA/FN/BMP-2 -gel vs. PEA/FN/BMP-2 Hypoxia	-2.537	-102.8 to 97.75	No	ns						2.39073	0.935956	0.386803	0.6304	0.167491
PEA/FN/BMP-2 -gel vs. PEA/FN/BMP-2 hypoxia	-0.09493	-2.576 to 2.386	No	ns	>0.9999										PEA/FN/BMP-2 -gel vs. PMA/FN/BMP-2 +gel	-17.1	-118.4 to 84.23	No	ns						2.00057	0.28156	0.0620196	0.0788675	0.735002
PEA/FN/BMP-2 -gel vs. PEA/FN -gel	-0.07173	-2.595 to 2.452	No	ns	>0.9999										PEA/FN/BMP-2 -gel vs. PMA/FN/BMP-2 -gel	15.23	-86.10 to 116.5	No	ns						0.305575	0.596667	0.211115	0.182488	0.262948
PEA/FN/BMP-2 -gel vs. PEA/FN +gel	-4.487	-7.058 to -1.915	Yes	****	<0.0001										PEA/FN/BMP-2 +gel vs. PEA/FN/BMP-2 Hypoxia	438.7	332.3 to 545.0	Yes	****						0.833794	0.708465	0.24083	0.244016	0.129516
PEA/FN/BMP-2 -gel vs. PMA/FN/BMP-2 -gel	-1.966	-4.730 to 0.7981	No	ns	>0.9999										PEA/FN/BMP-2 +gel vs. PMA/FN/BMP-2 +gel	424.1	316.8 to 531.5	Yes	****						0.581121	0.638749	0.261595	0.681047	0.581901
PEA/FN/BMP-2 -gel vs. PMA/FN/BMP-2 +gel	-4.032	-7.290 to -0.7745	Yes	**	0.0024										PEA/FN/BMP-2 +gel vs. PMA/FN/BMP-2 -gel	456.4	349.1 to 563.8	Yes	****						0.472305	0.799618	0.390463	0.453262	0.803913
PEA/FN/BMP-2 -gel vs. PMA/FN -gel	-0.3582	-2.882 to 2.165	No	ns	>0.9999										PEA/FN/BMP-2 Hypoxia vs. PMA/FN/BMP-2 +gel	-14.56	-115.9 to 86.76	No	ns						1.33785		1.09631		1.03033
PEA/FN/BMP-2 -gel vs. PMA/FN +gel	-5.432	-8.197 to -2.668	Yes	****	<0.0001										PEA/FN/BMP-2 Hypoxia vs. PMA/FN/BMP-2 -gel	17.76	-83.56 to 119.1	No	ns								0.384533	0.129476	1.2247
PEA/FN/BMP-2 +gel vs. PEA/FN/BMP-2 hypoxia	6.926	4.488 to 9.364	Yes	****	<0.0001										PMA/FN/BMP-2 +gel vs. PMA/FN/BMP-2 -gel	32.32	-70.03 to 134.7	No	ns						0.87261		0.748963	0.339979	0.421618
PEA/FN/BMP-2 +gel vs. PEA/FN -gel	6.949	4.468 to 9.430	Yes	****	<0.0001																				0.551067		0.882076	0.400143	0.122106
PEA/FN/BMP-2 +gel vs. PEA/FN +gel	2.535	0.004822 to 5.064	Yes	*	0.0489																				0.233561		0.316943	0.511804	0.191937
PEA/FN/BMP-2 +gel vs. PMA/FN/BMP-2 -gel	5.055	2.330 to 7.781	Yes	****	<0.0001																				2.14713		0.246312	1.28552	0.357126
PEA/FN/BMP-2 +gel vs. PMA/FN/BMP-2 +gel	2.989	-0.2359 to 6.214	No	ns	0.1153																				0.341623		0.180862	0.378655	0.211939
PEA/FN/BMP-2 +gel vs. PMA/FN -gel	6.663	4.182 to 9.144	Yes	****	<0.0001																				0.320873		0.0560736	0.378526	0.152747
PEA/FN/BMP-2 +gel vs. PMA/FN +gel	1.589	-1.137 to 4.314	No	ns	>0.9999																				0.0197883			1.45145
PEA/FN/BMP-2 hypoxia vs. PEA/FN -gel	0.0232	-2.458 to 2.504	No	ns	>0.9999																				0.186086
PEA/FN/BMP-2 hypoxia vs. PEA/FN +gel	-4.392	-6.921 to -1.862	Yes	****	<0.0001																				0.32595
PEA/FN/BMP-2 hypoxia vs. PMA/FN/BMP-2 -gel	-1.871	-4.597 to 0.8544	No	ns	>0.9999																				1.60341
PEA/FN/BMP-2 hypoxia vs. PMA/FN/BMP-2 +gel	-3.937	-7.162 to -0.7123	Yes	**	0.0031
PEA/FN/BMP-2 hypoxia vs. PMA/FN -gel	-0.2633	-2.744 to 2.218	No	ns	>0.9999
PEA/FN/BMP-2 hypoxia vs. PMA/FN +gel	-5.337	-8.063 to -2.612	Yes	****	<0.0001
PEA/FN -gel vs. PEA/FN +gel	-4.415	-6.986 to -1.843	Yes	****	<0.0001
PEA/FN -gel vs. PMA/FN/BMP-2 -gel	-1.894	-4.658 to 0.8698	No	ns	>0.9999
PEA/FN -gel vs. PMA/FN/BMP-2 +gel	-3.96	-7.218 to -0.7028	Yes	**	0.0033
PEA/FN -gel vs. PMA/FN -gel	-0.2865	-2.810 to 2.237	No	ns	>0.9999
PEA/FN -gel vs. PMA/FN +gel	-5.361	-8.125 to -2.597	Yes	****	<0.0001
PEA/FN +gel vs. PMA/FN/BMP-2 -gel	2.52	-0.2876 to 5.329	No	ns	0.159
PEA/FN +gel vs. PMA/FN/BMP-2 +gel	0.4544	-2.841 to 3.749	No	ns	>0.9999
PEA/FN +gel vs. PMA/FN -gel	4.128	1.557 to 6.700	Yes	****	<0.0001
PEA/FN +gel vs. PMA/FN +gel	-0.9459	-3.754 to 1.862	No	ns	>0.9999
PMA/FN/BMP-2 -gel vs. PMA/FN/BMP-2 +gel	-2.066	-5.514 to 1.381	No	ns	>0.9999
PMA/FN/BMP-2 -gel vs. PMA/FN -gel	1.608	-1.156 to 4.372	No	ns	>0.9999
PMA/FN/BMP-2 -gel vs. PMA/FN +gel	-3.466	-6.452 to -0.4807	Yes	**	0.0068
PMA/FN/BMP-2 +gel vs. PMA/FN -gel	3.674	0.4163 to 6.932	Yes	*	0.0104
PMA/FN/BMP-2 +gel vs. PMA/FN +gel	-1.4	-4.848 to 2.047	No	ns	>0.9999
PMA/FN -gel vs. PMA/FN +gel	-5.074	-7.838 to -2.310	Yes	****	<0.0001

## Sheet: supplementary Figure 7
Figure s7a	HIF1a integrated intensity nuclear fold change to glass							Figure s7b	HIF1a integrated intensity nuclear fold change to glass							Figure s7c	HIF1a integrated intensity nuclear fold change to glass					Figure s7d	Lactate dehydrogenase levels fold change to glass						Figure s7e	Lactate assay luminescence readings
	Glass	Glass +sol. BMP-2	PEA/FN/BMP-2 -gel	PEA/FN +gel	PEA/FN/BMP-2 +gel				glass	glass hyp	PEA -gel	PEA hyp	PEA +gel			glass	glass hyp	PEA/FN/BMP-2 -gel	PEA/FN/BMP-2 hyp	PEA/FN/BMP-2 +gel			Glass	Glass hypoxia	PEA FN BMP-2 -gel	PEA FN BMP-2 hypoxia	PEA FN BMP-2 +gel			PEA -gel	PEA +gel	PEA hyp	Glass	Glass hyp
	427.623	412.804	602.235	1191.43	1089.28				0.734945	0.760253	2.62667	2.71763	6.52757			1.25484	0.872213	0.280226	0.447224	1.6717			0.788094	0.788113	1.776	2.71277	1.70453			29821	76963	163025	78038	158315
	449.204	485.424	524.388	902.808	1206.08				1.20657	0.763357	0.362855	1.21633	5.01761			1.28727	0.604465	0.755981	0.764686	2.2432			0.864148	2.27275	1.13622	3.60582	3.48084			31292	61021	151571	117381	130471
	469.227	726.604	1810.4	1152.27	1408.59				1.05849	1.19474	2.49883	2.47069	5.67948			0.457886	0.80551	0.369634	0.751409	1.8369			1.30644	3.91844	1.74732	3.08136	2.26293			33112	35746	144667	67777	162855
	328.8	332.431	1209.4	532.227	1000.61																		1.04132	2.11004	1.33762	4.63521	1.91867		Bonferroni's multiple comparisons test	Mean Diff.	95.00% CI of diff.	Below threshold?	Summary	Adjusted P Value
	520.11	525.82	939.424	1154.44	1128.6				Glass	glass hyp	PEA -gel	PEA hyp	PEA +gel			Glass	Glass hyp	PEA -gel	PEA hyp	PEA +gel		Bonferroni's multiple comparisons test	Mean Diff.	95.00% CI of diff.	Below threshold?	Summary	Adjusted P Value		PEA -gel vs. PEA +gel	-26502	-77382 to 24378	No	ns	0.9169
	349.922	464.996	2243.66	725.306	629.337				0.520984	0.772895	1.25498	3.58889	0.486646			1.02642	0.656627	0.184686	0.400724	1.29839		Glass vs. Glass hypoxia	-1.272	-3.110 to 0.5648	No	ns	0.3796		PEA -gel vs. PEA hyp	-121679	-172559 to -70799	Yes	****	<0.0001
	436.612	631.726	711.51	1510.58	1899.17				0.729421	0.498597	0.923685	3.74298	0.390117			1.34024	1.03646	0.0961584	0.835735	0.317239		Glass vs. PEA FN BMP-2 -gel	-0.4993	-2.336 to 1.338	No	ns	>0.9999		PEA -gel vs. Glass	-56324	-107204 to -5444	Yes	*	0.0267
	327.365	682.13	1559.16	1199.84	812.439				1.07448	1.04689	2.09989	1.63463	4.36505			0.909033	0.476879	0.090335	0.65857	0.377935		Glass vs. PEA FN BMP-2 hypoxia	-2.509	-4.346 to -0.6716	Yes	**	0.0043		PEA -gel vs. Glass hyp	-119139	-170019 to -68259	Yes	****	<0.0001
	356.784	526.408	838.729	1509.16	888.384				0.713338	0.683767	2.37349	4.52869	8.14285			1.69336	0.752328	0.0460482	0.676006	1.99856		Glass vs. PEA FN BMP-2 +gel	-1.342	-3.179 to 0.4954	No	ns	0.2983		PEA +gel vs. PEA hyp	-95178	-146058 to -44298	Yes	***	0.0005
	331.824	436.443	619.537	1621.44	1837.19				1.23114	1.12711	2.24562	3.0141	14.9781			1.21073	1.25488	0.0763851	0.714893	0.610446		Glass hypoxia vs. PEA FN BMP-2 -gel	0.773	-1.064 to 2.610	No	ns	>0.9999		PEA +gel vs. Glass	-29822	-80702 to 21058	No	ns	0.6217
	334.208	355.051	987.337	1009.19	1160.12				1.20135	0.683519	1.7935	2.54901	11.2226			1.02414	0.574611	-0.022685	0.867373	0.482591		Glass hypoxia vs. PEA FN BMP-2 hypoxia	-1.236	-3.074 to 0.6007	No	ns	0.4294		PEA +gel vs. Glass hyp	-92637	-143517 to -41757	Yes	***	0.0007
	417.882	341.726	850.447	788	843.996				0.801584	0.947842	3.90006	2.09847	10.7267			1.0227	0.712565	-0.00133602	0.462288	0.455644		Glass hypoxia vs. PEA FN BMP-2 +gel	-0.06941	-1.907 to 1.768	No	ns	>0.9999		PEA hyp vs. Glass	65356	14476 to 116236	Yes	**	0.0098
	453.878	461.761	1291.18	989.882	772.016				0.757748	0.620516	1.4996	2.80788	7.41422			1.22217	0.681228	0.238206	0.834698	2.4273		PEA FN BMP-2 -gel vs. PEA FN BMP-2 hypoxia	-2.009	-3.847 to -0.1723	Yes	*	0.0266		PEA hyp vs. Glass hyp	2541	-48339 to 53421	No	ns	>0.9999
	473.906	368.086	784.749	735.804	1663.22				0.497642	0.605817	4.38421	1.97251	14.3458			1.25297	1.05328	0.302698	0.93849	1.55755		PEA FN BMP-2 -gel vs. PEA FN BMP-2 +gel	-0.8425	-2.680 to 0.9947	No	ns	>0.9999		Glass vs. Glass hyp	-62815	-113695 to -11935	Yes	*	0.0129
	398.671	357.667	680.749	682.412	691.259				0.547173	0.705425	4.23839	2.05721	12.8124			1.41622	0.839949	0.13968	0.656484	0.610221		PEA FN BMP-2 hypoxia vs. PEA FN BMP-2 +gel	1.167	-0.6701 to 3.004	No	ns	0.5432
	357.408	470.486	1866.66	1200.58	817.208				0.663328	0.348334	2.19632	3.36832	7.19498			1.0991	0.793874	0.20597	0.749092	3.63099
	607.875	445.392	708.494	1319.23	1404.53				0.555794	0.997678	3.85535	1.24886	7.78728			1.28646	0.64775	0.0969938	0.916973	3.41304
	421.745	359.329	1008.08	1241.23	2013.05				0.532352	0.677103	2.27697		7.58549			2.16835	0.732074	0.131364	0.745785	3.60979
	423.18	308.694	827.125	1208.32	1118.82				0.433267	1.04067	1.74713		8.02462			0.992032	1.36904	0.61479	0.428279	2.50829
	338.808	544.11	1772.44	1410.22	710.125				0.603162	0.893651	1.44545		4.51668			2.1444	0.766103	0.188932	0.789795	1.41809
	422.565	699.239	736.043	588.192	434				0.467185	0.378249	2.16875		2.89133			1.00493	1.45148	0.111681	1.36845	1.27474
	480.165	356.784	651.659	1160.7	1409.3				0.403076	0.896227	3.01103		3.88089			0.874632	1.02849	0.0705496	0.301288	3.1136
	562.506	604.616	833.086	1175.4	622.847				0.0946172		2.02431		3.49422			1.06339	1.19824	1.41874	1.18044	0.986109
	385.067	507.318	909.204	780.459	684.894				0.564653		4.47957		3.96602			0.780617	0.776942	1.3351
	459.047	583.122	694.38	547.443	1395.26				1.25808		3.44087		4.12144			1.56492	0.638863
	498.643	557.804	1166.27	381.435	1174.35				0.519952		3.80081		6.20176				0.692764
	428.357	645.067	922.051	511.075	1002.9				1.15165				6.62379				0.516025
	364.369	425.474	938.428	623.949	1396.97				0.506973				2.64115				0.806533
	503.267	483.925	681.388	757.314	998.286				0.574184				8.05979			1.30825	0.985946	2.22092	0.530226	1.91322
	764.329	426.678	815.271	945.835	1196.82				0.581684				3.91483			1.06034	0.60474	1.19685	1.15118	1.83906
	318.467	568.318	999.827	483.176	820.428				0.77384				4.33958			0.624253	1.22049	1.10765	0.470689	1.34462
	323.243	379.514	570.961	430.153	730.365				0.312676				7.0467			0.788349	0.697732	0.61735	1.37777	1.08814
	335.38	424.773	1388.39	474.902	852.502				0.568673				5.59671			0.818522	0.381264	1.79445	0.591024	1.69001
	458.216	644.4	630.678	520.42	884.514				1.27311							2.09932	0.462629	1.79307	0.979203	0.765989
	568.651	475.094	1165.51	538.671	1087.99				0.431262							1.97454	0.659316	1.18223	-0.0197284	2.48204
	331.42	552.525	1564.21	635.961	933.361				0.348542							1.62461	0.257391	1.00491	0.773431	0.971118
	406.345	730.498	926.404	547.612	703.388				0.653886								0.73151	1.32885	0.912336	2.33926
	401.263	631.059	677.953	506.133	1494.33				0.467233								0.377178	0.680414	0.747516	2.83327
	340.925	512.514	474.961	1267.55	2268.93				0.38465								0.742105	1.91151	0.696628	2.49244
	326.408	760.671	694.396	494.776	1173.92				0.990716								0.905938	0.640089	0.673774	1.07168
	363.573	781.224	805.349	449.153	1184.94				0.922041								0.467878	0.577672	1.09291	4.98489
	696.251	548.333	547.867	672.812	1979.55				0.416181								0.505048	0.371426	0.728652	1.84189
	403.855	442.62	779.216	489.737	1523.8				0.418635								0.820627	0.188861		3.52647
	347.914	1307.71	948	834.804	1044.55				0.276435								0.333786	0.25013		4.70709
	574.674	975.337	631.859	1015.56	1234.06				0.274302								0.942843	0.429486
	403.467	1400.77	1324.03	1085.9	628.153				0.121483								0.328641	1.63747
	415.377	635.255	857.839	444.706	1041.12				0.525112								0.49724	1.63747
	335.667	579.416	750.957	487.522	1050.41				0.942178								0.529841	0.584614
	495.404	349.078	949.698	533.106	1258.06				1.32916								0.593026	0.577423
	361.11	744.663	920.431	495.11	842.149				1.53441								0.852479	0.499808
	335.98	333.224	1100.77	520.314	1161.14				2.01335								0.483263	0.504264
	321.31	467.498	976.91	943.482	681.416				0.955357								0.580714	0.378583
	337.694	419.733	979.012	679.392	905.024				1.07546								0.341205	0.206359
	300.369	446.529	766.094	730.224	1493.85				1.28712								0.50829	0.0250722
	296.188	518.177	715.177	935.788	530.929				0.334045								0.666019	0.543701
	331.714	368.749	650.89	686.459	1307.18				0.437009								0.597026	0.401508
	296.6	836.153	681.851	597.973	1028.33				0.331926								0.513841	0.1697
	590.471	366.635	1146.91	655.89	1787.93				0.413422								0.705392	0.335272
	381.012	362.804	667.577	1341.02	2194.16				0.493339								0.5686	0.409175
	383.867	337.49	592.553	607.823	820.651				0.236668								0.459104	0.202012
	413.886	454.553	893.882	584.855	1071.87				0.39518								0.728018	0.505078
	510.298	324.863	1052.12	1216.23	1140.4				0.360007								0.411658	0.361057
	346.298	709.384	813.49	499.365	805.996				0.406903								0.800403	0.184894
	359.463	393.373	450.678	613.694	1165.49				0.209425								0.52462
	523.914	468.812	883.479	718.22	1494.55				0.679106								0.840524
	402.588	396.851	903.098	682.428	1004.71				0.566232								0.537091
	528.761	418.623	615.945	629.02	861.694				0.305009								0.432645
	392.698	413.565	470.659	842.235	992.122				0.951396								0.543754
	479.008	346.623	602.941	759.502	768.863				0.583438								0.452391
	419.792	505.18	771.169	1515.02	873.565				1.53609								0.449209
	408.604	467.086	578.204	659.259	1279.08				1.07031								0.264235
	369.165	383.694	1117.46	719.212	1632.31				0.573443								0.482958
	423.655	408.914	1380.34	653.882	1018.81				1.45307								0.813299
	464.459	420.043	1330.11	687.294	1210.77				1.56251								0.664599
	849.149	915.035	1369.91	726.6	1642.18				0.788017								0.491295
	505.035	473.722	814.082	1041.35					1.41893								0.680544
	523.98	341.965	803.796	622.329					1.23302								0.354424
	473.698	451.537	858.663	566.369					1.29299								0.624907
	388.937	323.635	1617.58	658.91					1.20015								0.424032
	440.98	432.2	1509.38	873.494					1.10413								0.431083
	519.839	498.365	1632.69	1389.92					0.639408								0.606516
	515.024	331.545	940.376	1179.2					1.1206	0.433237	0.712148	0.595793					0.379589
	305.306	436.471	739.365	1109.22					0.761367	0.706315	0.45717	0.921416					0.300469
	461.161	362.447	1186.45	628.902					1.40856	0.5343	0.493028	1.20921					0.958248
	446.561	463.8	1026.74	692.972					1.85355	0.56055	0.348836	0.46443					1.2058
	304.875	405.031	1021.05	482.961					1.52449	0.51532	0.641341	0.946633					0.87447
	397.474	349.69	1085.26	549.326					0.968444	0.620762	0.247601	0.6814					0.718131
	372.816		1432.34						0.815807	0.773081	0.309762	0.546359					0.98084
	449.196		1211.54						0.666262	1.23957	0.23305	0.394583					0.575513
	354.423								0.687359	0.574168	0.426382	0.401462				0.263688	0.87189	0.257831	0.400724	3.34991
	380.141								0.484166	0.426402	0.310958	0.777282				0.407529	0.722994	0.239703	0.835735	0.949654
	318.341								0.455444	1.82353	0.159123	2.39919	8.74811			0.501793	0.737922	0.356771	0.65857	3.39464
	363.051								2.17672	0.354407	0.245217	2.51977	3.34939			0.263219	1.04886	0.206305	0.676006	1.50154
	452.875								1.68872	0.484766	0.180138	3.64087	5.09139			0.315982	1.17645	0.028294	0.714893	2.28531
	390.788								1.63715	0.596899	0.383987	0.142473	4.6982			0.257207	1.03456	0.197906	0.867373	3.40164
	359.055								2.04815	0.769568	0.125912	1.58478	4.39095			0.400042	0.654605	0.17034	0.462288	2.38667
	345.204								1.03882	0.541315	0.20253	0.560527	4.72662			0.0106296	0.704225	-0.0317	0.834698	2.20111
	356.486								1.44978	0.55833	0.755113	0.433697	5.12189			0.148589	0.647588	-0.10017	0.93849	1.29029
	414.627								1.18656	0.433556	0.19564	1.26349	4.01436			0.168445	0.877963	0.02083	0.656484	0.965281
	298.455								1.13619	0.38488	0.346832	0.734586				0.19182	1.39875	0.263031	0.749092	1.26226
	235.969								1.02324	0.596507	0.258471	0.955434				0.284484	0.91986	0.302713	0.916973	1.07818
	702.278									1.31532	0.191247	0.641125				0.246177	0.689045	0.059344	0.745785	0.810727
	470.184									1.65426	0.42638	1.26114				0.215536	0.644668	1.63387	0.428279	1.14939
	335.498									0.950091	0.39887	1.50525				0.255878	0.55904	0.204529	0.789795	1.42635
	425.259									0.727437	0.583304	1.69601				0.230836	0.405059	0.413192	1.36845	1.07621
	527.404									1.04633	0.511088	1.18487				0.984613	0.600188	0.626113	0.301288	0.542007
	397.31									0.820315	0.15574	3.56407				0.668125	0.676932	0.738583	1.18044	5.16067
	461.694									0.806909	0.36727	1.45116				0.313632	1.12921	1.08071		0.6693
Bonferroni's multiple comparisons test	Mean Diff.	95.00% CI of diff.	Below threshold?	Summary	Adjusted P Value					0.969041	0.304295	0.834657				0.354371	0.477127	0.724497
Glass vs. Glass +sol. BMP-2	-88.54	-203.2 to 26.15	No	ns	0.2994					0.432697	0.17472	0.481609				0.915324	0.557624
Glass vs. PEA/FN/BMP-2 -gel	-536.2	-650.1 to -422.2	Yes	****	<0.0001					0.187421	0.213417	0.905888				0.343765
Glass vs. PEA/FN +gel	-394.7	-509.4 to -280.0	Yes	****	<0.0001					0.481308	0.349392	2.85627				0.780968
Glass vs. PEA/FN/BMP-2 +gel	-712.6	-832.3 to -593.0	Yes	****	<0.0001					0.678125	0.261972	1.15026				0.378792
Glass +sol. BMP-2 vs. PEA/FN/BMP-2 -gel	-447.6	-567.7 to -327.6	Yes	****	<0.0001					0.792053	0.29716	1.05635				0.247731
Glass +sol. BMP-2 vs. PEA/FN +gel	-306.2	-426.9 to -185.5	Yes	****	<0.0001					0.663828	0.248659	1.53867				0.0238918
Glass +sol. BMP-2 vs. PEA/FN/BMP-2 +gel	-624.1	-749.6 to -498.7	Yes	****	<0.0001					0.706745	0.297578	0.597237				0.34316
PEA/FN/BMP-2 -gel vs. PEA/FN +gel	141.4	21.40 to 261.5	Yes	**	0.0096					0.550432	0.572179	0.644932				0.171757
PEA/FN/BMP-2 -gel vs. PEA/FN/BMP-2 +gel	-176.5	-301.3 to -51.69	Yes	***	0.0008					0.65421	0.799462	1.12879				0.23556
PEA/FN +gel vs. PEA/FN/BMP-2 +gel	-317.9	-443.4 to -192.5	Yes	****	<0.0001					0.878752	0.373514	1.53829				0.282467
										1.21969	0.591856	1.10603				0.119483
										0.862081		1.0357				0.252029
										0.517573		1.26107				0.398538
										0.320288		1.32685				0.31573
										0.673207		1.13928				0.511017
										0.523526		3.00478				0.539894
										0.932029		1.05658				1.23851
										0.796657		1.02331				0.313486
										0.865627		1.0041				0.367452
										0.691768						0.242883
										1.29151						0.340155
										0.552671						0.247325
										0.9779						1.40645
										0.662784						0.404681
										0.733941						0.297746
										0.574745						0.644144
										1.25117						0.29653
										0.665183						0.395965
										0.832962						0.853809
										0.972838						0.632832
										0.41886						0.998848
										1.0054						0.783657
										0.885913						Bonferroni's multiple comparisons test	Mean Diff.	95.00% CI of diff.	Below threshold?	Summary	Adjusted P Value
										1.06101						glass vs. glass hyp	0.2393	-0.6110 to 1.090	No	ns	>0.9999
										0.795474						glass vs. PEA/FN/BMP-2 -gel	0.5314	-0.3189 to 1.382	No	ns	0.4916
										0.966838						glass vs. PEA/FN/BMP-2 hyp	0.3456	-0.5048 to 1.196	No	ns	>0.9999
										0.680549						glass vs. PEA/FN/BMP-2 +gel	-0.9173	-1.768 to -0.06695	Yes	*	0.0314
										0.445412						glass hyp vs. PEA/FN/BMP-2 -gel	0.2921	-0.5582 to 1.142	No	ns	>0.9999
										0.412083						glass hyp vs. PEA/FN/BMP-2 hyp	0.1063	-0.7440 to 0.9566	No	ns	>0.9999
										0.77336						glass hyp vs. PEA/FN/BMP-2 +gel	-1.157	-2.007 to -0.3062	Yes	**	0.0065
										0.592972						PEA/FN/BMP-2 -gel vs. PEA/FN/BMP-2 hyp	-0.1858	-1.036 to 0.6645	No	ns	>0.9999
										0.481847						PEA/FN/BMP-2 -gel vs. PEA/FN/BMP-2 +gel	-1.449	-2.299 to -0.5983	Yes	**	0.0012
										0.837049						PEA/FN/BMP-2 hyp vs. PEA/FN/BMP-2 +gel	-1.263	-2.113 to -0.4125	Yes	**	0.0034
										0.918937
										0.588978
										0.35765
										1.13422
										1.54893
										0.678479
										0.852792
										0.729361
										0.813718
										0.889419
										1.56514
									0.704477		3.48085		8.2625
									0.744722		2.26574		6.65982
									0.669403		2.26007		5.94309
									2.02251		1.50265		5.06928
									1.94686		1.52545		6.476
									2.24075		2.82074		2.1636
									1.58685		2.84449		8.22516
									2.04363		2.69746		2.92063
									2.0113	1.19474	2.2515		6.87784
									1.22736		1.97481		4.72112
									1.19392		1.9426	2.74353	3.95622
									0.63395		4.78954	2.96892	4.49365
									0.716566		2.85866	1.34701	2.69711
									0.51846		2.08524	3.01084	3.54551
									0.645069		2.5706	1.54361	5.53575
									0.819454		2.45586	1.9816	6.12338
									1.55311		3.42682	2.34052	5.42552
									0.783991		2.36889	3.8875	4.41798
									1.41865		1.85535	3.93629	7.5466
									2.36759		1.1855	2.8999	5.57155
									0.903465		3.31255	2.10142	11.6439
									1.32203			0.887124	6.7438
									1.09549				5.60811
									1.48303
									1.43328
									0.515206
									0.486874
									0.690769
									0.986193
									0.765138
									1.05758
									1.31564
									0.90074
									1.70107
									0.820833
									0.869973
									0.846686
									0.805216
									0.676351
									0.766028
									1.43725
									2.0703
									1.99374
									0.681618
									1.66959
									0.693763
									0.358206
									0.198982
									0.270574
									0.674417
									0.145792
									0.172507
									0.442778
								Bonferroni's multiple comparisons test	Mean Diff.	95.00% CI of diff.	Below threshold?	Summary	Adjusted P Value
								glass vs. glass hyp	0.09388	-2.156 to 2.343	No	ns	>0.9999
								glass vs. PEA -gel	-0.8294	-3.079 to 1.420	No	ns	>0.9999
								glass vs. PEA hyp	-1.135	-3.384 to 1.115	No	ns	>0.9999
								glass vs. PEA +gel	-4.742	-6.991 to -2.492	Yes	***	0.0002
								glass hyp vs. PEA -gel	-0.9233	-3.173 to 1.326	No	ns	>0.9999
								glass hyp vs. PEA hyp	-1.229	-3.478 to 1.021	No	ns	0.7892
								glass hyp vs. PEA +gel	-4.835	-7.085 to -2.586	Yes	***	0.0002
								PEA -gel vs. PEA hyp	-0.3054	-2.555 to 1.944	No	ns	>0.9999
								PEA -gel vs. PEA +gel	-3.912	-6.162 to -1.663	Yes	***	0.001
								PEA hyp vs. PEA +gel	-3.607	-5.856 to -1.357	Yes	**	0.0019

## Sheet: supplementary Figure 10
	Figure s10c	collagen I intensity from ICW as fold change to ctrl
	PEA +collagen gel	PEA +gel (removed)	PEA -gel
	1	0.121067	0.52066
		0.291731	0.516948
		0.3888	0.54121
	Column B	PEA +gel (removed)
	vs.	vs.
	Column A	PEA +collagen gel
	Unpaired t test
	P value	0.0427
	P value summary	*
	Significantly different (P < 0.05)?	Yes
	One- or two-tailed P value?	Two-tailed
	t, df	t=4.682, df=2
	Column C	PEA -gel
	vs.	vs.
	Column B	PEA +gel (removed)
	Unpaired t test
	P value	0.0301
	P value summary	*
	Significantly different (P < 0.05)?	Yes
	One- or two-tailed P value?	Two-tailed
	t, df	t=3.295, df=4

## Sheet: supplementary figure 12
		Figure s12a LT-HSC vs ST-HSC cell number from flow cytometry
			0% media		100% media
			ST-HSC	LT-HSC		ST-HSC	LT-HSC
		TCP	269	36	TCP	281	23
		PEA Fn BMP - Gel	55	22	PEA Fn BMP - Gel	16	10
		PEA Fn BMP + Gel	6	14	PEA Fn BMP + Gel	4	4
		Gel Only	6	29	Gel Only	5	21
		PEA Fn BMP Hyp	50	23	PEA Fn BMP Hyp	50	20
		Figure s12b	HSC migration into gels z stack mean grey values
		µm	Gel									No gel									Gel no MSCs
		0	0.00172	0.00121	0.00131	0.00184	0.00148	0.00145	0.00158	0.00145	0.00163	0.00132	0.00072	0.001202	0.0012	0.00076	0.001102	0.00122	0.00111	0.00126	0.00132	0.00144	0.001	0.00092	0.00117	0.00112	0.00101	0.00119	0.00173
		30	0.00169	0.00139	0.00188	0.00159	0.00145	0.00127	0.0016	0.0014	0.00111	0.00127	0.0013	0.001347	0.0011	0.00106	0.001011	0.00135	0.00069	0.00145	0.00106	0.00072	0.00097	0.00139	0.00126	0.00104	0.0012	0.00084	0.0011
		60	0.00182	0.00156	0.00172	0.00145	0.00148	0.00159	0.00142	0.00144	0.00154	0.00086	0.00139	0.001358	0.00089	0.00092	0.001141	0.00146	0.00101	0.00188	0.00117	0.00122	0.00112	0.00124	0.00113	0.00119	0.00125	0.00093	0.00133
		90	0.00166	0.00168	0.00165	0.0012	0.0015	0.00125	0.00195	0.00141	0.00161	0.00127	0.00125	0.001251	0.00115	0.00118	0.001152	0.00101	0.0008	0.00103	0.00123	0.00122	0.00121	0.0013	0.00094	0.00129	0.00112	0.00105	0.00116
		120	0.0023	0.00148	0.00159	0.00207	0.00138	0.002	0.00154	0.00145	0.00124	0.00121	0.00115	0.000904	0.00115	0.0013	0.001102	0.00108	0.00111	0.00093	0.00091	0.00122	0.00125	0.00088	0.00118	0.00088	0.00106	0.00112	0.00105
		150	0.00163	0.00198	0.00146	0.00181	0.00158	0.00141	0.00145	0.00146	0.0016	0.00137	0.00137	0.001156	0.00097	0.0013	0.00148	0.0014	0.00105	0.00112	0.0009	0.00139	0.00125	0.00161	0.00114	0.00121	0.00114	0.00122	0.00104
		180	0.00171	0.00175	0.0014	0.0013	0.00144	0.00119	0.00175	0.0017	0.00188	0.00173	0.00123	0.001167	0.00106	0.00111	0.001503	0.00132	0.0014	0.00088	0.00146	0.00149	0.00126	0.00113	0.00092	0.00124	0.00137	0.00135	0.00123
		210	0.00194	0.00157	0.00175	0.00171	0.00134	0.00139	0.00148	0.0018	0.00131	0.0017	0.00094	0.000851	0.0011	0.00109	0.001163	0.00139	0.00111	0.00101	0.00126	0.00121	0.00104	0.00135	0.00147	0.00107	0.00117	0.00114	0.00098
		240	0.00223	0.00157	0.00198	0.00152	0.0018	0.00174	0.00175	0.00142	0.0013	0.00138	0.00145	0.001556	0.00098	0.00095	0.001389	0.00148	0.00131	0.00122	0.00111	0.00136	0.00119	0.00121	0.00137	0.00089	0.00102	0.00109	0.00109
		270	0.00214	0.00206	0.00179	0.00161	0.00145	0.00143	0.00165	0.00144	0.00201	0.00164	0.00117	0.001236	0.00119	0.00122	0.001011	0.00118	0.00124	0.00178	0.001	0.0013	0.00143	0.00074	0.00103	0.00111	0.00101	0.00122	0.00106
		300	0.00189	0.00137	0.00152	0.00169	0.00158	0.0018	0.00232	0.00149	0.00127	0.0013	0.0014	0.001598	0.00115	0.00127	0.001328	0.00117	0.00128	0.0012	0.00133	0.00116	0.00116	0.00155	0.00128	0.0012	0.00107	0.00134	0.00114
		330	0.0018	0.0018	0.00175	0.00172	0.00165	0.00143	0.00159	0.00194	0.00187	0.00164	0.00151	0.001183	0.00111	0.00162	0.001682	0.00117	0.00111	0.00104	0.00132	0.00115	0.0012	0.00105	0.00102	0.00108	0.00167	0.00104	0.00114
		360	0.00127	0.00217	0.00174	0.00146	0.00216	0.00185	0.00203	0.00158	0.00162	0.00171	0.00154	0.001225	0.00097	0.00115	0.001511	0.00153	0.00138	0.00109	0.00109	0.00134	0.00111	0.00119	0.00139	0.00098	0.00145	0.00159	0.00127
		390	0.00235	0.00165	0.00189	0.00173	0.00137	0.00166	0.00188	0.00165	0.00166	0.00152	0.00129	0.001514	0.00133	0.0016	0.000954	0.00137	0.00148	0.0012	0.00117	0.00132	0.00164	0.00134	0.00144	0.00114	0.00141	0.00127	0.00151
		420	0.0022	0.00156	0.00189	0.0018	0.00158	0.00135	0.0022	0.0015	0.00157	0.00156	0.00132	0.001556	0.00125	0.00086	0.001526	0.00114	0.00147	0.00126	0.00177	0.00116	0.00145	0.00162	0.00132	0.00166	0.00128	0.00128	0.00137
		450	0.00221	0.00203	0.00183	0.0019	0.00227	0.00185	0.00199	0.0019	0.00171	0.00156	0.00155	0.001514	0.00122	0.00106	0.001411	0.00161	0.00122	0.00155	0.0011	0.00101	0.00156	0.00152	0.00137	0.00129	0.00156	0.00138	0.00117
		480	0.00215	0.00166	0.00177	0.0022	0.00212	0.00164	0.00168	0.00157	0.00193	0.00138	0.0012	0.001045	0.00155	0.00147	0.00145	0.00135	0.00092	0.00131	0.00145	0.00139	0.00111	0.00118	0.0012	0.00137	0.00122	0.00141	0.00111
		510	0.00227	0.00201	0.00178	0.00221	0.00155	0.00174	0.00214	0.002	0.00133	0.00177	0.00145	0.001335	0.00177	0.00149	0.001358	0.00131	0.00151	0.00127	0.00124	0.00127	0.00141	0.00129	0.00158	0.00118	0.00135	0.00131	0.00148
		540	0.00261	0.00154	0.00229	0.00154	0.00201	0.00187	0.00167	0.00203	0.00153	0.00148	0.00139	0.001381	0.00162	0.00131	0.001331	0.0014	0.00132	0.00137	0.00137	0.00106	0.00175	0.00114	0.00138	0.00176	0.00138	0.00121	0.00151
		570	0.0022	0.00189	0.00177	0.00189	0.00192	0.00169	0.00226	0.00205	0.0016	0.00137	0.00147	0.001423	0.00131	0.00123	0.001415	0.00129	0.00166	0.00148	0.00179	0.00159	0.00155	0.00123	0.00118	0.0012	0.00185	0.00146	0.00114
		600	0.0025	0.00137	0.00176	0.00193	0.00139	0.00154	0.00188	0.00136	0.00166	0.0018	0.00159	0.001575	0.00141	0.00137	0.001232	0.00155	0.0013	0.00155	0.00129	0.00127	0.00159	0.00163	0.00165	0.0013	0.00151	0.00125	0.00122
		630	0.00212	0.00157	0.00196	0.00225	0.00225	0.00183	0.0021	0.00188	0.00183	0.0017	0.00166	0.001419	0.00173	0.00129	0.001316	0.00151	0.0018	0.00181	0.00144	0.00151	0.00146	0.00154	0.0015	0.00138	0.00137	0.00135	0.00135
		660	0.00233	0.00235	0.00185	0.00221	0.00159	0.00152	0.0022	0.0022	0.00221	0.0016	0.00204	0.001663	0.0014	0.00149	0.001446	0.00161	0.0013	0.00118	0.00143	0.00142	0.00142	0.0017	0.00144	0.00169	0.00117	0.00138	0.00153
		690	0.00203	0.00186	0.00167	0.0022	0.00202	0.00221	0.00212	0.00199	0.00161	0.00172	0.00141	0.001614	0.00142	0.00131	0.001793	0.00158	0.00154	0.00134	0.00124	0.00154	0.00174	0.00151	0.00165	0.00189	0.00132	0.00169	0.00113
		720	0.00282	0.00224	0.0022	0.00219	0.00206	0.00198	0.00213	0.00241	0.00235	0.0022	0.00182	0.001442	0.00177	0.0011	0.001499	0.00175	0.00166	0.00173	0.00128	0.00173	0.00175	0.00147	0.00155	0.00141	0.0013	0.00186	0.00123
		750	0.00281	0.00223	0.00162	0.00165	0.00248	0.00198	0.00222	0.00179	0.00188	0.00199	0.00184	0.001656	0.00158	0.00159	0.001709	0.00139	0.00166	0.00155	0.00171	0.00176	0.0016	0.00151	0.00154	0.00178	0.00152	0.00171	0.00138
		780	0.0027	0.00235	0.00256	0.00233	0.002	0.00178	0.00261	0.00207	0.00201	0.00195	0.00178	0.001797	0.00185	0.00184	0.001945	0.00164	0.00138	0.00165	0.00178	0.00176	0.00172	0.00146	0.00144	0.00136	0.00171	0.00174	0.00161
		810	0.00203	0.00249	0.00198	0.00234	0.00229	0.00213	0.00284	0.00216	0.0022	0.00196	0.00176	0.002007	0.00204	0.00158	0.001282	0.00158	0.00139	0.00185	0.0018	0.00209	0.00192	0.00149	0.00132	0.00116	0.00168	0.00177	0.00168
		840	0.00259	0.00218	0.00245	0.00238	0.00208	0.00219	0.0027	0.00254	0.00171	0.00154	0.00195	0.001919	0.00182	0.00166	0.001549	0.0018	0.00146	0.00162	0.0018	0.00154	0.00164	0.00127	0.00137	0.00163	0.00208	0.00174	0.00159
		870	0.00296	0.0024	0.00248	0.00276	0.0022	0.00203	0.00224	0.0018	0.00226	0.00218	0.00186	0.001194	0.00182	0.00162	0.001701	0.0014	0.00142	0.00168	0.00158	0.00161	0.00188	0.00187	0.00211	0.00134	0.00147	0.00167	0.00184
		900	0.00223	0.002	0.00231	0.00246	0.0024	0.00254	0.00318	0.0022	0.00239	0.00217	0.00147	0.001846	0.00158	0.00162	0.002094	0.00178	0.00158	0.00192	0.00196	0.00156	0.00217	0.00203	0.00135	0.00152	0.00159	0.00189	0.00167
		930	0.00256	0.0025	0.00273	0.00239	0.00237	0.00223	0.00295	0.00214	0.00259	0.00224	0.00195	0.001781	0.00161	0.00159	0.00182	0.00165	0.00147	0.00186	0.00209	0.002	0.00171	0.00163	0.00208	0.00138	0.002	0.00188	0.00195
		960	0.00279	0.00232	0.00245	0.00221	0.00229	0.00237	0.00287	0.00208	0.00268	0.00238	0.00208	0.002293	0.00179	0.00242	0.001957	0.00174	0.00177	0.00189	0.0016	0.00172	0.0019	0.00234	0.00185	0.00169	0.00128	0.00164	0.00152
		990	0.0033	0.00209	0.00207	0.00256	0.00223	0.00283	0.00286	0.00252	0.00204	0.00225	0.00193	0.001965	0.00202	0.00234	0.002033	0.00196	0.00202	0.00226	0.00158	0.00188	0.00178	0.00174	0.00161	0.00165	0.00164	0.00164	0.00139
		1020	0.00301	0.00273	0.00262	0.00247	0.00275	0.00238	0.0029	0.00266	0.00258	0.00222	0.00197	0.001957	0.00183	0.00201	0.00206	0.00207	0.00198	0.00196	0.00179	0.00233	0.00167	0.00173	0.00177	0.0019	0.0018	0.00187	0.00168
		1050	0.00349	0.00238	0.00231	0.00268	0.00273	0.00234	0.00307	0.00257	0.00252	0.00196	0.00246	0.002357	0.00219	0.00215	0.001724	0.00245	0.00207	0.00167	0.002	0.002	0.00176	0.00179	0.00175	0.00198	0.00226	0.00179	0.00224
		1080	0.00349	0.00269	0.00343	0.00356	0.00255	0.00278	0.00301	0.00285	0.00252	0.00249	0.00301	0.001892	0.00236	0.00182	0.002045	0.00225	0.00181	0.00207	0.00179	0.00225	0.002	0.00171	0.00218	0.00191	0.00222	0.00229	0.00167
		1110	0.00346	0.00325	0.00315	0.00324	0.00297	0.00306	0.00282	0.00263	0.00323	0.00232	0.00232	0.002018	0.00215	0.00206	0.002262	0.00273	0.00197	0.00209	0.00248	0.00213	0.00224	0.00204	0.00213	0.00237	0.00206	0.00192	0.00168
		1140	0.00279	0.00403	0.00239	0.00312	0.0033	0.00293	0.0034	0.00235	0.00301	0.00265	0.00303	0.002193	0.00235	0.00264	0.002407	0.00224	0.00214	0.00239	0.00196	0.00249	0.00174	0.00211	0.0017	0.0019	0.00177	0.00199	0.00238
		1170	0.00346	0.00259	0.0034	0.00331	0.0031	0.00268	0.00359	0.00292	0.00326	0.00322	0.00241	0.002758	0.00223	0.00194	0.001793	0.00249	0.00241	0.00246	0.00257	0.00198	0.00229	0.00205	0.00253	0.00222	0.0021	0.00219	0.0022
		1200	0.00403	0.00336	0.00323	0.00347	0.00306	0.0028	0.00396	0.00312	0.00307	0.0024	0.00198	0.002853	0.00227	0.00254	0.002415	0.00257	0.00282	0.00259	0.00192	0.00252	0.00227	0.00239	0.00173	0.00222	0.00253	0.00241	0.00219
		1230	0.00336	0.00249	0.00356	0.00327	0.00315	0.00266	0.00328	0.00286	0.0035	0.00288	0.00308	0.002415	0.00214	0.00228	0.002567	0.00252	0.00208	0.00233	0.00179	0.00221	0.00221	0.00236	0.00252	0.00216	0.00223	0.00188	0.00244
		1260	0.00365	0.00249	0.00278	0.00338	0.00329	0.00306	0.00366	0.00303	0.00355	0.0028	0.00306	0.002544	0.00275	0.00264	0.001984	0.00296	0.00289	0.00246	0.00282	0.0028	0.00211	0.00196	0.00231	0.00227	0.00206	0.00253	0.00213
		1290	0.00418	0.00258	0.00305	0.00365	0.00362	0.00316	0.00421	0.00298	0.00426	0.00346	0.00287	0.002541	0.0023	0.0027	0.00317	0.00279	0.00232	0.00262	0.00252	0.00283	0.00275	0.00263	0.00231	0.00227	0.00178	0.00248	0.00236
		1320	0.00406	0.00316	0.00402	0.00331	0.00372	0.00335	0.00403	0.00354	0.00365	0.0042	0.00249	0.003098	0.00285	0.00233	0.002918	0.00243	0.0025	0.00219	0.0028	0.00265	0.0028	0.00259	0.00264	0.00244	0.00233	0.00262	0.0024
		1350	0.00417	0.0036	0.00289	0.00346	0.0032	0.00322	0.0046	0.00341	0.00377	0.00263	0.00281	0.003601	0.00275	0.00243	0.002701	0.00315	0.00238	0.00314	0.00249	0.00284	0.00239	0.00219	0.00247	0.00246	0.00217	0.00285	0.00205
		1380	0.00444	0.0033	0.00367	0.00395	0.00409	0.00339	0.00494	0.00351	0.00426	0.00351	0.00351	0.003284	0.00277	0.00237	0.00293	0.00366	0.00244	0.00286	0.00249	0.0026	0.00275	0.00262	0.00317	0.00255	0.00263	0.00265	0.00274
		1410	0.00493	0.00345	0.00415	0.00441	0.00408	0.0042	0.00439	0.00401	0.00503	0.00288	0.00323	0.003048	0.00335	0.00295	0.002926	0.00288	0.00206	0.00274	0.00292	0.00304	0.00283	0.00262	0.00278	0.00279	0.00332	0.00303	0.00279
		1440	0.00523	0.00449	0.00422	0.00426	0.00378	0.00484	0.00496	0.00409	0.00526	0.00409	0.00335	0.003567	0.0028	0.00322	0.002956	0.00334	0.00241	0.00227	0.00308	0.0024	0.00297	0.00248	0.00279	0.00268	0.00265	0.00307	0.00263
		1470	0.00452	0.00378	0.00396	0.00467	0.00492	0.00422	0.00582	0.00494	0.00426	0.00343	0.0037	0.004524	0.00317	0.00301	0.002995	0.00409	0.00275	0.003	0.00302	0.00307	0.00389	0.00312	0.00317	0.00243	0.00288	0.00348	0.00283
		1500	0.00551	0.00423	0.00463	0.00453	0.00423	0.00406	0.00539	0.00409	0.00563	0.00395	0.00349	0.003281	0.00317	0.00279	0.003262	0.00376	0.00309	0.00316	0.0033	0.00308	0.00318	0.00289	0.00314	0.00264	0.00279	0.00276	0.00421
		1530	0.00577	0.00389	0.00485	0.00515	0.00453	0.00425	0.00585	0.00452	0.0053	0.00396	0.00339	0.003456	0.00361	0.00375	0.003067	0.00394	0.00336	0.00361	0.00339	0.00331	0.00387	0.0028	0.00322	0.00323	0.00285	0.0033	0.00303
		1560	0.00479	0.00426	0.005	0.00521	0.00483	0.00517	0.00626	0.00524	0.00638	0.00404	0.0042	0.004017	0.00345	0.00311	0.003464	0.00344	0.00389	0.00388	0.00323	0.00383	0.00381	0.0032	0.00304	0.00362	0.0036	0.00327	0.00291
		1590	0.007	0.00536	0.0049	0.00518	0.00479	0.00459	0.00702	0.00516	0.0063	0.00421	0.00453	0.004475	0.0036	0.00385	0.003563	0.00365	0.00433	0.00378	0.00319	0.00298	0.00338	0.00297	0.00354	0.00362	0.00343	0.00385	0.00305
		1620	0.00598	0.00494	0.00608	0.00643	0.00578	0.00554	0.00728	0.00538	0.00715	0.00475	0.0041	0.004677	0.00364	0.00377	0.003635	0.00395	0.00406	0.00382	0.00426	0.00419	0.00362	0.00352	0.00375	0.00283	0.00303	0.00338	0.00343
		1650	0.00655	0.00554	0.00594	0.00575	0.00566	0.00552	0.0075	0.00559	0.0081	0.00486	0.00493	0.004696	0.00424	0.00396	0.004253	0.00398	0.0046	0.00454	0.00415	0.00411	0.00447	0.00359	0.00394	0.00337	0.00417	0.00402	0.00392
		1680	0.0052	0.00557	0.00641	0.00635	0.00655	0.00666	0.00806	0.00638	0.00828	0.005	0.00524	0.005211	0.00412	0.00396	0.00452	0.00368	0.00451	0.00425	0.00436	0.00422	0.00425	0.00558	0.00338	0.00346	0.00385	0.00424	0.00357
		1710	0.00684	0.00606	0.00623	0.00694	0.00705	0.00661	0.00951	0.00675	0.00886	0.00602	0.00608	0.005375	0.0041	0.00412	0.004299	0.00435	0.00481	0.00468	0.00386	0.00417	0.005	0.00387	0.00404	0.0037	0.00399	0.00421	0.00431
		1740	0.00697	0.00645	0.00716	0.00788	0.00708	0.00686	0.01077	0.00761	0.00982	0.00668	0.00558	0.006191	0.00505	0.00452	0.004482	0.00439	0.00495	0.00467	0.00466	0.00465	0.00465	0.00517	0.00488	0.00383	0.00466	0.00392	0.00427
		1770	0.00883	0.00569	0.00803	0.00865	0.00764	0.00833	0.0125	0.00867	0.01125	0.00674	0.00617	0.005974	0.00537	0.00518	0.004749	0.00481	0.0054	0.00479	0.00447	0.00543	0.00429	0.0051	0.00462	0.00455	0.00425	0.00441	0.00484
		1800	0.00658	0.00691	0.00742	0.00958	0.00898	0.00908	0.01357	0.00857	0.01368	0.00771	0.00705	0.007011	0.00523	0.00437	0.005356	0.00592	0.00544	0.0049	0.00606	0.00574	0.00578	0.00497	0.00439	0.00417	0.00483	0.00526	0.00542
		1830	0.00916	0.00783	0.00917	0.01032	0.00999	0.00943	0.01692	0.01012	0.01543	0.00816	0.00816	0.007706	0.00554	0.00607	0.004818	0.00664	0.00547	0.00592	0.00505	0.00586	0.00606	0.00597	0.00533	0.00534	0.00559	0.00537	0.00484
		1860	0.00841	0.00772	0.0102	0.01111	0.01053	0.01081	0.01938	0.01196	0.01902	0.009	0.00936	0.008457	0.00665	0.0058	0.006763	0.00638	0.00665	0.00653	0.0067	0.00568	0.00628	0.00652	0.00564	0.00607	0.00498	0.00554	0.00604
		1890	0.01021	0.00876	0.01146	0.01258	0.01276	0.01347	0.02359	0.01311	0.02479	0.0104	0.0105	0.009602	0.00761	0.00708	0.005863	0.00691	0.00694	0.00747	0.00736	0.00664	0.00641	0.00679	0.00666	0.00647	0.00667	0.00626	0.00647
		1920	0.01157	0.0106	0.01314	0.0154	0.01488	0.01491	0.03226	0.0164	0.03398	0.01206	0.01109	0.010426	0.00782	0.00754	0.007675	0.0093	0.0071	0.00808	0.007	0.00793	0.00784	0.00747	0.00716	0.00638	0.0071	0.00727	0.00731
		1950	0.01401	0.0119	0.01445	0.01796	0.01781	0.01757	0.04421	0.01929	0.04754	0.01417	0.01248	0.011002	0.00861	0.00845	0.007576	0.00964	0.00819	0.00897	0.00819	0.00791	0.0079	0.00942	0.00738	0.00742	0.00775	0.00833	0.00803
		1980	0.0154	0.01291	0.0181	0.02422	0.02465	0.02412	0.07246	0.02777	0.08223	0.01793	0.0155	0.01403	0.01014	0.00989	0.010513	0.01068	0.0113	0.00972	0.00939	0.00938	0.00968	0.00953	0.00841	0.0081	0.00806	0.00924	0.00917
		2010	0.01872	0.01457	0.02346	0.03432	0.03331	0.03632	0.16648	0.04121	0.25626	0.02294	0.01809	0.01799	0.01261	0.01217	0.011368	0.01155	0.01213	0.01062	0.01124	0.01214	0.01083	0.0117	0.00976	0.00938	0.01067	0.01174	0.01069
		2040	0.02296	0.01892	0.03285	0.05618	0.05565	0.06233	0.93435	0.09723	0.42699	0.03682	0.02401	0.023182	0.015	0.01485	0.013252	0.01562	0.01369	0.01437	0.01499	0.01503	0.01379	0.01385	0.01149	0.01089	0.01195	0.01257	0.01382
		2070	0.02782	0.02409	0.05339	0.14548	0.16756	0.2115	1.13444	0.90538	1.00172	0.07629	0.0341	0.033237	0.01963	0.0199	0.016808	0.02034	0.01871	0.01761	0.01783	0.01902	0.0168	0.0186	0.01445	0.01315	0.01537	0.01534	0.01797
		2100	0.03795	0.03171	0.15966	1.58677	1.32099	1.20236	0.4946	0.62908	0.66111	0.51516	0.05886	0.053135	0.02662	0.02631	0.022827	0.02896	0.02412	0.02614	0.02595	0.02745	0.0237	0.02527	0.01897	0.01582	0.02014	0.02051	0.0239
		2130	0.06592	0.0544	1.10297	0.8068	0.74638	0.67965	0.37989	0.58274	0.61658	0.63732	0.15037	0.121635	0.04525	0.043	0.038063	0.05057	0.04161	0.04214	0.04581	0.04754	0.03967	0.04208	0.02458	0.02101	0.02974	0.03354	0.03796
		2160	0.18538	0.15535	0.85357	0.75713	0.70411	0.62604	0.33734	0.57293	0.61598	0.60656	1.56082	0.928284	0.14746	0.14581	0.091789	0.16687	0.1273	0.15576	0.17664	0.17798	0.1098	0.08596	0.04137	0.03114	0.05529	0.07551	0.12372
		2190	1.57335	1.27844	0.83513	0.73273	0.67779	0.60606	0.32602	0.56064	0.61752	0.60645	0.68285	0.806599	0.72896	0.70098	0.679173	0.84868	0.6572	0.53006	0.5247	0.51074	0.57973	0.44788	0.12547	0.0717	0.32211	0.54473	0.55347
		2220	1.09531	0.92245	0.80648	0.73001	0.67799	0.60422	0.30511	0.56772	0.62181	0.60239	0.5478	0.560375	0.55682	0.55579	0.544758	0.54815	0.52044	0.51635	0.5122	0.50195	0.5035	0.63741	0.68792	0.52365	0.51369	0.49863	0.49908
		2250	1.05214	0.8877	0.80909	0.72417	0.68203	0.60269	0.28829	0.56645	0.62139	0.59857	0.52205	0.501209	0.55172	0.53703	0.539883	0.53315	0.5102	0.50021	0.50176	0.49347	0.50169	0.52298	0.48859	0.50602	0.50418	0.48783	0.48431
		2280	1.04742	0.88451	0.80619	0.71919	0.67594	0.59351	0.27939	0.54883	0.60223	0.58722	0.51113	0.481495	0.54236	0.53988	0.517597	0.51239	0.50303	0.49233	0.49083	0.48674	0.49292	0.50454	0.47648	0.48753	0.50383	0.48654	0.48901
		2310	1.0204	0.86894	0.812	0.71722	0.66993	0.59414	0.26032	0.54045	0.58583	0.58276	0.5003	0.47049	0.53628	0.53933	0.523048	0.50719	0.4941	0.49812	0.49126	0.48066	0.48422	0.48898	0.46653	0.48237	0.49724	0.48267	0.47788
		2340	1.02193	0.86934	0.80614	0.7154	0.6677	0.58246	0.253	0.53487	0.57954	0.56972	0.47752	0.446136	0.52915	0.52905	0.516518	0.50179	0.49332	0.49479	0.49015	0.48566	0.47869	0.47546	0.45851	0.47465	0.47962	0.47051	0.46668
		2370	1.0323	0.87331	0.79344	0.70541	0.65826	0.5837	0.24305	0.53109	0.56193	0.57244	0.46737	0.437279	0.52972	0.51755	0.517536	0.50352	0.50089	0.48642	0.49425	0.48051	0.48382	0.47263	0.45644	0.46023	0.46642	0.45803	0.45887
		2400	1.0305	0.8634	0.799	0.70423	0.65393	0.58582	0.22631	0.51683	0.56116	0.56441	0.45622	0.420399	0.52503	0.52054	0.518284	0.49381	0.49257	0.48449	0.48875	0.48222	0.47695	0.46748	0.45501	0.46519	0.46415	0.45875	0.45457
		2430	1.02957	0.8593	0.80137	0.69554	0.66138	0.58559	0.22833	0.52103	0.55561	0.56458	0.45469	0.415947	0.51969	0.51703	0.505154	0.49888	0.4869	0.489	0.48487	0.47715	0.47339	0.45324	0.43958	0.45508	0.46249	0.45634	0.45058
		2460	1.01726	0.86467	0.80003	0.69896	0.65068	0.57607	0.22284	0.51129	0.54741	0.56664	0.44214	0.411858	0.51167	0.50728	0.504372	0.49517	0.48488	0.48814	0.48931	0.47264	0.4687	0.45098	0.45254	0.45306	0.46408	0.45085	0.45144
		2490	1.01189	0.87074	0.79589	0.68589	0.64118	0.5654	0.22446	0.51176	0.54512	0.55651	0.44469	0.413391	0.5078	0.51111	0.503468	0.49483	0.47843	0.48133	0.4832	0.47125	0.47074	0.45413	0.44102	0.44477	0.45617	0.44851	0.44837
		2520	1.01173	0.86317	0.7882	0.68842	0.6426	0.56171	0.21477	0.50854	0.54071	0.55302	0.43697	0.405083	0.51532	0.49773	0.496559	0.4953	0.48008	0.48201	0.48607	0.46451	0.46809	0.44475	0.44931	0.45225	0.44232	0.45302	0.43615
		2550	1.01428	0.8526	0.77921	0.67828	0.63599	0.56885	0.21735	0.50186	0.5414	0.55627	0.43569	0.39645	0.50313	0.49987	0.501709	0.48733	0.48254	0.47763	0.4842	0.4681	0.46678	0.43665	0.43683	0.45096	0.44772	0.44509	0.443
		2580	1.00592	0.84645	0.76476	0.67216	0.63774	0.56105	0.21119	0.5033	0.53109	0.55382	0.43061	0.396706	0.50351	0.49983	0.500957	0.48549	0.47224	0.47899	0.47783	0.4555	0.4621	0.45039	0.44001	0.44698	0.43561	0.43953	0.43721
		2610	0.99919	0.84964	0.77429	0.67631	0.62442	0.55524	0.20889	0.50276	0.52985	0.54142	0.42599	0.382401	0.49928	0.49171	0.498711	0.47992	0.47892	0.47775	0.4781	0.4576	0.46194	0.44142	0.43515	0.44011	0.44251	0.44384	0.43608
		2640	0.98901	0.83305	0.76892	0.66521	0.62064	0.55177	0.20732	0.49556	0.5268	0.54852	0.42174	0.378841	0.49399	0.48409	0.492634	0.47918	0.46499	0.46513	0.47886	0.45891	0.45728	0.44224	0.43481	0.44848	0.44734	0.44115	0.4353
		2670	1.0027	0.83296	0.77229	0.66314	0.6166	0.54779	0.20539	0.49445	0.52547	0.53705	0.4198	0.377895	0.49969	0.48872	0.497982	0.47409	0.46562	0.46161	0.47012	0.45513	0.45047	0.43751	0.43003	0.43924	0.44054	0.43481	0.4334
		2700	0.99762	0.83727	0.76588	0.65357	0.62008	0.55157	0.20371	0.49655	0.5242	0.53456	0.4115	0.369289	0.50287	0.4926	0.486267	0.47969	0.46764	0.45928	0.46424	0.45763	0.45198	0.43723	0.43548	0.43468	0.44113	0.43437	0.43526
		2730	0.99516	0.84799	0.76876	0.65969	0.61845	0.54825	0.2037	0.49368	0.52366	0.53305	0.40909	0.367569	0.4867	0.48645	0.483784	0.47446	0.46627	0.46255	0.46672	0.45181	0.4492	0.43649	0.4408	0.43553	0.43264	0.44019	0.42764
		2760	0.98625	0.83327	0.7606	0.65525	0.61818	0.55056	0.20679	0.5024	0.52784	0.53568	0.40037	0.364975	0.49767	0.48624	0.48291	0.46847	0.46216	0.45972	0.4562	0.44754	0.44578	0.43089	0.43216	0.43133	0.44083	0.43541	0.42981
		2790	0.99922	0.84166	0.7747	0.66469	0.62318	0.55111	0.21077	0.52171	0.54797	0.54095	0.40038	0.364532	0.49322	0.48876	0.476822	0.4717	0.46667	0.46112	0.45813	0.45213	0.45234	0.42892	0.43077	0.42852	0.43343	0.43388	0.42433
		2820	0.99472	0.82339	0.77967	0.68011	0.64555	0.57291	0.2278	0.55897	0.59273	0.56651	0.4059	0.367718	0.50173	0.48642	0.471729	0.47235	0.47098	0.47043	0.46178	0.45308	0.45488	0.43023	0.43208	0.43756	0.43259	0.43497	0.4242
		2850	0.98669	0.84262	0.80487	0.73354	0.69162	0.59675	0.33065	0.68636	0.80993	0.60751	0.40704	0.3722	0.50311	0.4878	0.474781	0.48162	0.46807	0.47315	0.46747	0.45297	0.45599	0.4352	0.4315	0.43266	0.43922	0.43916	0.44327
		2880	1.01477	0.85258	0.88008	1.01712	1.00368	0.93751	0.35895	1.43382	1.01494	0.79906	0.42761	0.387554	0.50865	0.4969	0.496468	0.49332	0.48277	0.48124	0.47173	0.46612	0.46578	0.44226	0.45521	0.43677	0.46128	0.44851	0.45613
		2910	1.03181	0.88228	1.4254	0.3932	0.3042	0.22961	0.33173	0.90273	0.87173	0.7602	0.4723	0.418327	0.53636	0.51807	0.511974	0.51146	0.50035	0.4896	0.50032	0.48227	0.49171	0.45993	0.4772	0.44725	0.48552	0.48981	0.47975
		2940	1.11131	0.93979	1.0674	0.22504	0.20197	0.17665	0.33894	0.85471	0.74153	0.17606	0.7779	0.592716	0.56652	0.56109	0.548035	0.54805	0.54853	0.52565	0.55045	0.5373	0.56144	0.4971	0.52256	0.48368	0.5815	0.60562	0.67108
		2970	1.45137	1.39854	0.95463	0.66978	0.69384	0.64577	0.2729	0.85322	0.22829	0.24937	0.43425	0.73344	0.88521	0.88628	0.83268	0.79998	0.82323	0.65711	1.1736	0.9842	1.0485	0.74545	0.79367	0.63964	1.03014	0.97776	0.77715
		3000	1.60016	1.08195	0.91419	2.5595	1.83701	1.2349	0.10528	0.82728	0.2383	1.8296	0.15759	0.165977	0.55616	0.4254	0.61739	0.92603	0.97026	0.89536	0.81875	0.79585	0.82699	0.51583	1.41516	1.0327	0.738	0.7074	0.65834
		3030	0.63712	0.98689	0.89996	0.7663	0.76022	0.62535	0.19786	0.79865	1.18384	0.91578	0.2469	0.17366	0.15956	0.16182	0.15522	0.88762	0.85006	0.84129	0.7477	0.7879	0.79288	0.16233	0.23375	0.19915	0.71674	0.69569	0.63124
		3060	0.31613	0.52122	0.90459	0.63563	0.66232	0.55039	0.77823	0.61295	1.54603	0.71422	1.76888	0.70779	0.27551	0.39299	0.183895	0.9963	0.61433	0.86653	0.74282	0.7608	0.77237	0.28887	0.291	0.27153	0.70099	0.67973	0.58944
		3090	0.99294	0.21907	0.41879	0.57896	0.62091	0.52352	0.28881	0.18754	0.72044	0.65688	0.68103	0.755032	1.8263	1.59805	0.957184	0.21566	0.19619	1.22736	0.74103	0.75555	0.73595	1.81388	1.91911	1.89456	0.69684	0.66928	0.25629
		3120	5.43915	0.6089	0.23733	0.54477	0.59524	0.49823	0.21333	0.2663	0.6184	0.63257	0.51525	0.486584	0.76119	0.62658	0.938236	0.34975	0.38877	0.48142	0.7481	0.71926	0.42579	0.65639	0.70456	0.73695	0.69241	0.64928	0.17306
		3150	1.30299	4.75139	0.75109	0.52501	0.57548	0.47909	0.18441	1.679	0.56693	0.6123	0.46387	0.429306	0.60952	0.50351	0.635578	1.9589	2.12808	0.25223	0.73498	0.51078	0.18741	0.52129	0.55887	0.56534	0.66978	0.55658	0.68823
		3180	1.08328	1.19098	3.6918	0.50113	0.56549	0.45877	0.16908	1.07743	0.53992	0.5871	0.43973	0.399071	0.55846	0.45089	0.579441	0.90042	0.85668	1.07571	0.74311	0.17971	0.40695	0.47018	0.51707	0.52806	0.66512	0.19178	1.30468
		3210	0.99179	0.93048	1.03969	0.49351	0.54757	0.45478	0.15961	0.64241	0.52647	0.58285	0.42079	0.3815	0.52715	0.42465	0.551155	0.79786	0.71083	1.11718	0.71327	0.29746	2.02132	0.4461	0.49041	0.49702	0.60109	0.22495	0.58665
		3240	0.95084	0.85005	0.74389	0.48161	0.54399	0.45124	0.15076	0.56277	0.50368	0.57264	0.41168	0.369286	0.50563	0.40365	0.543438	0.77225	0.67429	0.75973	0.70285	1.68396	0.87432	0.43816	0.47425	0.48061	0.29598	1.15906	0.50507
		3270	0.93062	0.81763	0.66135	0.46568	0.53592	0.44263	0.14315	0.52655	0.48983	0.56136	0.39617	0.365421	0.49643	0.39598	0.529915	0.75269	0.64524	0.71357	0.6787	1.02642	0.64883	0.42533	0.47016	0.46547	0.17572	0.93724	0.47529
		3300	0.90822	0.79539	0.62003	0.45636	0.51392	0.42788	0.13729	0.496	0.4734	0.55959	0.38412	0.355289	0.48246	0.37817	0.510635	0.73816	0.62123	0.69242	0.66578	0.68664	0.59921	0.42078	0.45335	0.45746	0.57706	0.576	0.45638
		3330	0.88733	0.77409	0.58339	0.45353	0.50903	0.42336	0.13332	0.48241	0.47079	0.55984	0.37597	0.347164	0.478	0.37178	0.513966	0.73345	0.61332	0.66762	0.42889	0.62704	0.56866	0.41044	0.44253	0.44768	1.48732	0.52594	0.44289
		3360	0.87091	0.7632	0.55959	0.44074	0.50235	0.41775	0.12585	0.46873	0.4528	0.54069	0.36641	0.334812	0.46465	0.36157	0.501469	0.72696	0.59776	0.65879	0.205	0.6059	0.54395	0.40659	0.42995	0.44771	0.65	0.49754	0.43476
		3390	0.87399	0.7439	0.53018	0.42923	0.48771	0.41022	0.12282	0.45211	0.44401	0.52702	0.36089	0.336983	0.45603	0.35124	0.497082	0.72326	0.58462	0.64903	0.66172	0.59067	0.53302	0.39851	0.42323	0.4371	0.56075	0.49546	0.43843
		3420	0.84386	0.72885	0.51779	0.42662	0.48526	0.40876	0.11651	0.44133	0.43877	0.5313	0.35513	0.325165	0.44601	0.35243	0.485558	0.7176	0.58283	0.63862	1.36083	0.5722	0.51728	0.39646	0.41875	0.43959	0.53563	0.47206	0.42646
		3450	0.83711	0.71341	0.49609	0.41918	0.4737	0.40259	0.11207	0.42937	0.42971	0.52018	0.34352	0.323208	0.44131	0.33814	0.486782	0.7063	0.57032	0.62717	0.6174	0.55359	0.50802	0.39031	0.4151	0.42892	0.52257	0.46433	0.40946
		3480	0.81808	0.71049	0.48247	0.40999	0.46109	0.39138	0.11063	0.42608	0.42227	0.51023	0.33748	0.322948	0.43759	0.3311	0.480461	0.71053	0.56566	0.62207	0.5184	0.55288	0.4975	0.38992	0.40966	0.42868	0.4978	0.44795	0.39928
		3510	0.79892	0.68958	0.46601	0.40478	0.44806	0.38753	0.10909	0.41647	0.41758	0.51018	0.33334	0.315739	0.42913	0.33247	0.473419	0.68365	0.55398	0.61061	0.47887	0.5443	0.48249	0.38294	0.39876	0.41288	0.48345	0.43996	0.39931
		3540	0.79025	0.68245	0.45344	0.39822	0.44114	0.38177	0.10275	0.41018	0.40596	0.50156	0.3208	0.309902	0.41372	0.32234	0.47205	0.68831	0.54645	0.6055	0.44452	0.53177	0.48093	0.38224	0.39855	0.41796	0.47136	0.42445	0.39415
		3570	0.78566	0.68053	0.44265	0.3853	0.43813	0.3768	0.10188	0.40566	0.4042	0.49829	0.31494	0.304478	0.40854	0.31241	0.472279	0.68081	0.53572	0.60463	0.42646	0.52735	0.47645	0.37928	0.3914	0.41183	0.46717	0.42029	0.38739
		3600	0.76588	0.65614	0.43409	0.38669	0.42674	0.37497	0.0998	0.39326	0.39436	0.48556	0.31082	0.298985	0.40267	0.30828	0.45826	0.66916	0.53111	0.59745	0.40845	0.52471	0.46617	0.36832	0.38432	0.4062	0.4588	0.41505	0.38073
		3630	0.76515	0.64894	0.42783	0.37916	0.42391	0.37306	0.09537	0.3905	0.38536	0.48112	0.30909	0.295258	0.40217	0.3037	0.455517	0.65065	0.53016	0.57964	0.39152	0.5157	0.45782	0.37035	0.38322	0.39958	0.44949	0.40815	0.37236
		3660	0.75732	0.63631	0.41951	0.36764	0.41301	0.36544	0.09387	0.38431	0.38399	0.47646	0.30351	0.295357	0.39374	0.29417	0.456078	0.64185	0.51924	0.58592	0.38413	0.50236	0.45554	0.36191	0.37411	0.3984	0.44016	0.39686	0.36594
		3690	0.74649	0.64026	0.40697	0.36534	0.40921	0.3614	0.08974	0.38135	0.37663	0.47285	0.29573	0.293388	0.39809	0.2879	0.448494	0.63156	0.51313	0.57859	0.36908	0.50018	0.45323	0.35695	0.36806	0.39545	0.42823	0.38411	0.36354
		3720	0.74379	0.6252	0.4069	0.36031	0.40527	0.3546	0.08593	0.36841	0.37133	0.46916	0.29531	0.2841	0.384	0.28732	0.443783	0.63575	0.50765	0.57066	0.35491	0.4922	0.43913	0.35281	0.35572	0.38945	0.42104	0.38205	0.36079
		3750	0.73106	0.60718	0.39516	0.354	0.3996	0.35381	0.08625	0.35824	0.36374	0.45647	0.29345	0.28175	0.38072	0.27355	0.433594	0.61661	0.49413	0.5647	0.34766	0.48484	0.43473	0.34632	0.35678	0.38678	0.41563	0.37482	0.35035
		3780	0.71324	0.59792	0.39334	0.34829	0.40099	0.34753	0.08188	0.35711	0.35668	0.45168	0.28228	0.280392	0.37445	0.26436	0.432255	0.60968	0.49069	0.55664	0.33668	0.48431	0.43098	0.34562	0.34977	0.38353	0.40959	0.37346	0.34711
		3810	0.6998	0.59087	0.38567	0.33932	0.39699	0.34707	0.08185	0.35615	0.3494	0.4443	0.28198	0.279224	0.35988	0.26482	0.428703	0.59695	0.48625	0.54365	0.32991	0.47134	0.42126	0.33863	0.35194	0.37974	0.40543	0.36563	0.33727
		3840	0.69658	0.58139	0.38304	0.33011	0.38859	0.34671	0.07883	0.35358	0.34849	0.44233	0.27376	0.27335	0.36167	0.26585	0.419495	0.5887	0.48737	0.53814	0.32148	0.47004	0.4206	0.34301	0.34382	0.3791	0.39544	0.35703	0.33816
		3870	0.68369	0.58803	0.37458	0.32632	0.38458	0.3358	0.07534	0.33627	0.34521	0.43446	0.27332	0.27343	0.35543	0.2537	0.420181	0.58377	0.47647	0.54284	0.31403	0.45764	0.41548	0.33086	0.33555	0.36429	0.38456	0.35177	0.32732
		3900	0.67747	0.56792	0.38146	0.31723	0.3807	0.33461	0.07529	0.33889	0.34181	0.43247	0.26704	0.269402	0.34866	0.25014	0.417801	0.57579	0.47456	0.52079	0.30427	0.45872	0.40517	0.32335	0.32941	0.36235	0.38081	0.3471	0.32608
		3930	0.66409	0.55103	0.37192	0.30894	0.37328	0.33066	0.07514	0.33634	0.33977	0.42206	0.26747	0.26339	0.34174	0.24858	0.405472	0.56847	0.4729	0.52032	0.29668	0.44998	0.40395	0.32697	0.32211	0.36	0.38503	0.34318	0.32437
		3960	0.65221	0.56075	0.36494	0.31489	0.37515	0.32936	0.07181	0.32618	0.33084	0.42197	0.25672	0.263412	0.33907	0.24723	0.41082	0.55771	0.4591	0.51045	0.28842	0.44445	0.39441	0.32349	0.31801	0.35524	0.37404	0.33339	0.31834
		3990	0.65616	0.5571	0.35685	0.29987	0.37816	0.32571	0.0715	0.3249	0.33222	0.4126	0.25498	0.264355	0.33699	0.24774	0.402344	0.55366	0.4567	0.50521	0.28494	0.42928	0.39184	0.31822	0.31329	0.35423	0.36168	0.3288	0.31286
		4020	0.6488	0.54486	0.35397	0.29704	0.36609	0.31585	0.06472	0.31747	0.32224	0.40676	0.25365	0.257874	0.33183	0.2406	0.398914	0.55206	0.45393	0.50149	0.27571	0.42094	0.37881	0.31854	0.30985	0.35595	0.36623	0.31917	0.30745
		4050	0.62971	0.54083	0.34707	0.29481	0.36515	0.31352	0.06599	0.31391	0.31728	0.39814	0.24928	0.254482	0.32256	0.2389	0.398266	0.54386	0.44217	0.49464	0.26638	0.42464	0.37851	0.30721	0.30295	0.352	0.36155	0.31419	0.30042
		4080	0.63629	0.54482	0.34983	0.28757	0.36026	0.31145	0.06553	0.30783	0.31017	0.3955	0.24309	0.252548	0.32401	0.239	0.387272	0.5326	0.43903	0.48465	0.2664	0.41064	0.36687	0.30863	0.30338	0.34462	0.35612	0.31661	0.2974
		4110	0.62254	0.54692	0.33904	0.28738	0.36493	0.30436	0.0642	0.30835	0.30204	0.38958	0.24144	0.249954	0.3125	0.22871	0.383156	0.52973	0.43769	0.48236	0.25433	0.40868	0.3694	0.29707	0.28964	0.33994	0.34661	0.30823	0.29211
		4140	0.62611	0.53827	0.33212	0.282	0.3555	0.31059	0.06205	0.30555	0.29415	0.38591	0.23915	0.24659	0.30533	0.22823	0.379181	0.52564	0.42798	0.47414	0.2569	0.39991	0.35318	0.29349	0.28988	0.33836	0.34095	0.30088	0.29001
		4170	0.61125	0.52417	0.32907	0.27494	0.35368	0.30502	0.06287	0.3072	0.29217	0.38559	0.23552	0.242451	0.30611	0.22747	0.379757	0.52345	0.43018	0.46667	0.25081	0.39386	0.35921	0.29594	0.29123	0.32876	0.34295	0.29583	0.2864
		4200	0.60043	0.52325	0.32561	0.27879	0.35112	0.29672	0.06209	0.29402	0.28636	0.37107	0.23098	0.239407	0.29927	0.22711	0.370323	0.5173	0.42537	0.46879	0.23975	0.39231	0.35463	0.28833	0.28201	0.32789	0.33092	0.29259	0.27876
		4230	0.58675	0.52577	0.3191	0.27079	0.35174	0.2932	0.06002	0.28758	0.27545	0.37091	0.22937	0.24165	0.29261	0.21973	0.369236	0.51293	0.41218	0.46571	0.23958	0.37392	0.34422	0.28741	0.27882	0.32595	0.3237	0.29132	0.27623
		4260	0.58273	0.51704	0.31794	0.272	0.34773	0.28961	0.05759	0.28051	0.27388	0.35796	0.22749	0.23769	0.28843	0.21657	0.365093	0.51257	0.41668	0.45741	0.23646	0.37724	0.3441	0.28432	0.2706	0.31652	0.32512	0.28825	0.26961
		4290	0.58975	0.51813	0.31268	0.27113	0.34451	0.28613	0.05618	0.27949	0.26951	0.35606	0.2228	0.237614	0.281	0.21021	0.35812	0.50229	0.40599	0.44948	0.2342	0.36847	0.34214	0.27656	0.26558	0.32026	0.31791	0.27279	0.26907
		4320	0.58406	0.51062	0.30902	0.26453	0.34373	0.28625	0.05531	0.27854	0.26789	0.35056	0.21887	0.233669	0.27835	0.21299	0.361511	0.49883	0.40499	0.4484	0.22602	0.36675	0.33722	0.27423	0.26469	0.31007	0.31484	0.26676	0.26361
		4350	0.56429	0.50922	0.30638	0.26053	0.34052	0.28162	0.05565	0.27096	0.26051	0.35165	0.22141	0.235992	0.27913	0.20872	0.351559	0.4953	0.40291	0.4389	0.22131	0.3616	0.32942	0.26864	0.26121	0.30981	0.31355	0.26636	0.26401
		4380	0.5609	0.49904	0.29457	0.26035	0.33064	0.27831	0.05265	0.26191	0.25147	0.34293	0.21646	0.233353	0.26889	0.20454	0.353104	0.48235	0.39762	0.44082	0.22264	0.35881	0.3241	0.27028	0.2542	0.30743	0.30438	0.25982	0.25313
		4410	0.54341	0.50529	0.29969	0.25411	0.32562	0.27309	0.05478	0.26106	0.24667	0.34185	0.21337	0.229095	0.26748	0.20113	0.351677	0.48155	0.39368	0.42998	0.21549	0.34954	0.31995	0.26508	0.25483	0.30566	0.29678	0.25314	0.24895
		4440	0.55679	0.49359	0.29113	0.25184	0.33305	0.27132	0.05494	0.25398	0.2431	0.33338	0.20682	0.226151	0.26556	0.20256	0.34988	0.47999	0.39175	0.42598	0.20932	0.35091	0.31495	0.26702	0.25301	0.30512	0.29774	0.25751	0.24881
		4470	0.5527	0.49203	0.28682	0.25429	0.32868	0.26027	0.05202	0.25383	0.23657	0.33187	0.20473	0.224907	0.25845	0.19211	0.33432	0.4716	0.38289	0.42403	0.20702	0.34868	0.31136	0.25875	0.24282	0.29814	0.29471	0.2505	0.2414
		4500	0.54573	0.47987	0.28146	0.24739	0.32584	0.2615	0.05225	0.24496	0.23417	0.32067	0.20754	0.22258	0.26024	0.19511	0.340099	0.46759	0.37703	0.42422	0.2011	0.33791	0.30983	0.2654	0.24261	0.29871	0.28673	0.2452	0.24097
		4530	0.53256	0.48608	0.28069	0.24598	0.32251	0.25592	0.04894	0.24387	0.22805	0.32094	0.20053	0.226818	0.25219	0.1912	0.334187	0.45943	0.37233	0.41173	0.19967	0.3326	0.30251	0.25554	0.24065	0.28826	0.28345	0.24061	0.23783
		4560	0.53372	0.47707	0.27694	0.24036	0.31512	0.25987	0.04977	0.23535	0.22488	0.31907	0.2027	0.223301	0.25017	0.19069	0.334175	0.45773	0.36787	0.411	0.19366	0.3308	0.29885	0.25389	0.23231	0.28441	0.28064	0.23676	0.23689
		4590	0.51712	0.47369	0.26857	0.23679	0.31327	0.24989	0.04865	0.23316	0.22292	0.30997	0.19707	0.219624	0.24448	0.18535	0.326687	0.45549	0.37044	0.39883	0.19249	0.32785	0.29226	0.25502	0.23461	0.2876	0.27265	0.22674	0.22902
		4620	0.51434	0.47218	0.26662	0.2376	0.31443	0.25085	0.04632	0.23068	0.21808	0.31243	0.19225	0.212574	0.24485	0.18185	0.328136	0.44536	0.36119	0.39827	0.18695	0.32352	0.29201	0.24955	0.23323	0.27876	0.27023	0.22702	0.2302
		4650	0.49989	0.46199	0.26835	0.23395	0.31225	0.24862	0.04701	0.2261	0.21455	0.30753	0.19225	0.217846	0.24442	0.18199	0.315933	0.44398	0.36377	0.39329	0.18475	0.3221	0.29147	0.24455	0.22338	0.27924	0.26792	0.22511	0.22463
		4680	0.49753	0.45401	0.2635	0.22921	0.30722	0.24688	0.04711	0.21782	0.21093	0.30692	0.18818	0.216091	0.24147	0.18296	0.315708	0.43768	0.35022	0.38868	0.17916	0.32249	0.28646	0.2371	0.22645	0.27533	0.25928	0.2181	0.22781
		4710	0.4906	0.44827	0.26079	0.22776	0.3027	0.2422	0.046	0.22161	0.20287	0.3043	0.19129	0.213589	0.2392	0.17924	0.311771	0.42695	0.35225	0.38482	0.17535	0.31279	0.28568	0.23303	0.22246	0.27518	0.25866	0.21381	0.21472
		4740	0.48952	0.44217	0.26019	0.22624	0.29579	0.23714	0.04601	0.21664	0.20284	0.30466	0.1873	0.211544	0.2305	0.17086	0.311188	0.43164	0.34115	0.37535	0.17613	0.30776	0.27898	0.23175	0.21812	0.26861	0.25706	0.2094	0.20891
		4770	0.48427	0.42966	0.24998	0.2218	0.29622	0.23848	0.04333	0.21247	0.20024	0.30054	0.18621	0.208199	0.22891	0.17264	0.308098	0.42035	0.33846	0.37341	0.16891	0.30347	0.27673	0.22819	0.21303	0.26508	0.24917	0.20255	0.21389
		4800	0.46762	0.43425	0.24087	0.22432	0.29444	0.23747	0.04342	0.20969	0.19317	0.30123	0.17865	0.206509	0.22807	0.17085	0.29895	0.41459	0.33711	0.37347	0.16747	0.29991	0.27462	0.22475	0.21078	0.25962	0.24704	0.20555	0.20626
		4830	0.47047	0.42293	0.24239	0.21935	0.29261	0.22935	0.0417	0.20501	0.18933	0.29362	0.1793	0.201218	0.22489	0.16544	0.301964	0.41705	0.33521	0.36786	0.16277	0.2993	0.2684	0.22689	0.21187	0.25927	0.2364	0.19683	0.20658
		4860	0.4556	0.41872	0.24316	0.22198	0.2909	0.22615	0.04233	0.19691	0.18104	0.2878	0.17787	0.204494	0.22112	0.16348	0.295769	0.412	0.33136	0.36172	0.1618	0.29576	0.26624	0.21937	0.20526	0.25566	0.23746	0.19663	0.20028
		4890	0.46272	0.42253	0.24129	0.21736	0.2842	0.23048	0.04095	0.19491	0.18633	0.293	0.1797	0.202045	0.21895	0.16534	0.293289	0.40614	0.32217	0.35854	0.15887	0.29314	0.26475	0.21717	0.20176	0.25584	0.23194	0.19613	0.19913
		4920	0.45467	0.41339	0.23592	0.21732	0.28078	0.22456	0.04101	0.19223	0.17772	0.28701	0.16931	0.199696	0.2176	0.15932	0.289532	0.3989	0.32116	0.34611	0.15578	0.28661	0.26068	0.21456	0.20282	0.24862	0.23273	0.19226	0.20093
		4950	0.44611	0.40508	0.23351	0.21122	0.28056	0.21935	0.04033	0.18791	0.17374	0.2837	0.17347	0.195175	0.21117	0.15798	0.292946	0.39591	0.31981	0.3412	0.15403	0.29197	0.25983	0.21217	0.19308	0.2514	0.22968	0.18861	0.1949
		4980	0.44284	0.4026	0.23085	0.21137	0.28538	0.2167	0.03817	0.18734	0.17582	0.27626	0.16687	0.196636	0.20658	0.1561	0.285507	0.39183	0.31795	0.34149	0.15458	0.28455	0.25356	0.21062	0.19328	0.24712	0.22509	0.18451	0.19469
		5010	0.43173	0.39786	0.22601	0.20868	0.27271	0.2175	0.03554	0.18305	0.16868	0.27839	0.16758	0.196602	0.20833	0.15771	0.284988	0.38623	0.31468	0.34158	0.14981	0.2818	0.2538	0.2035	0.19321	0.24307	0.22124	0.17824	0.18968
		5040	0.43343	0.40134	0.22814	0.20365	0.27073	0.21193	0.03542	0.18217	0.16223	0.27992	0.16623	0.187786	0.20692	0.15087	0.279385	0.37959	0.30938	0.32793	0.14769	0.27394	0.2514	0.20385	0.19078	0.2381	0.21803	0.18223	0.18573
		5070	0.42877	0.38205	0.22216	0.20314	0.2652	0.20901	0.03758	0.17448	0.16175	0.27469	0.16461	0.188957	0.20164	0.1449	0.277699	0.37118	0.30907	0.33258	0.14089	0.27402	0.24742	0.20209	0.18797	0.23886	0.21352	0.17408	0.18417
		5100	0.4153	0.39513	0.21928	0.20454	0.26935	0.20786	0.03668	0.17326	0.15897	0.2667	0.16257	0.186062	0.20109	0.15014	0.270889	0.36724	0.2994	0.32932	0.14141	0.26492	0.24125	0.19859	0.18549	0.23916	0.21172	0.17061	0.1793
		5130	0.41409	0.37537	0.21553	0.1992	0.26829	0.2044	0.03537	0.16584	0.15661	0.26698	0.16263	0.183369	0.19536	0.14738	0.269306	0.3703	0.30037	0.31711	0.13891	0.26218	0.2397	0.19334	0.18457	0.23983	0.20922	0.16777	0.18038
		5160	0.41908	0.3622	0.21311	0.20068	0.26243	0.20192	0.03572	0.1682	0.14993	0.26824	0.15632	0.185177	0.18768	0.14583	0.267879	0.35744	0.2955	0.31066	0.13667	0.25772	0.23951	0.19572	0.1861	0.23101	0.20469	0.16355	0.17534
		5190	0.40269	0.36497	0.20889	0.19981	0.26497	0.20244	0.03566	0.16621	0.14638	0.26448	0.15664	0.181923	0.1916	0.14303	0.263733	0.35589	0.29248	0.31097	0.1319	0.24889	0.23473	0.18673	0.18532	0.22469	0.20439	0.16584	0.17136
		5220	0.39079	0.36845	0.20926	0.19803	0.25765	0.19717	0.03379	0.15902	0.14903	0.25592	0.15734	0.1791	0.19175	0.13903	0.260025	0.35125	0.28877	0.30114	0.13272	0.24783	0.23405	0.19121	0.18613	0.22856	0.1942	0.16132	0.16915
		5250	0.39651	0.36049	0.21314	0.19463	0.25831	0.19945	0.03292	0.15939	0.14349	0.25753	0.15246	0.178383	0.18456	0.1383	0.257427	0.34783	0.28711	0.29796	0.13054	0.24504	0.22552	0.18505	0.17693	0.22466	0.19508	0.16108	0.16831
		5280	0.38803	0.35335	0.20474	0.19122	0.25312	0.19928	0.03163	0.16014	0.14291	0.26001	0.15018	0.180367	0.18723	0.14011	0.254662	0.34588	0.27818	0.29559	0.12792	0.24271	0.2234	0.18372	0.17359	0.22172	0.19069	0.15507	0.16712
		5310	0.38315	0.35942	0.20519	0.1944	0.24344	0.19174	0.03288	0.15636	0.13887	0.25735	0.14859	0.17527	0.18224	0.13685	0.249546	0.33976	0.27465	0.29473	0.12642	0.23714	0.2167	0.18327	0.17002	0.22161	0.18753	0.15228	0.16253
		5340	0.37152	0.34657	0.20174	0.19033	0.24765	0.18927	0.03281	0.15126	0.13597	0.24541	0.14767	0.172871	0.17845	0.13577	0.249619	0.33825	0.27156	0.29003	0.12718	0.23706	0.21081	0.18048	0.17239	0.21815	0.18605	0.14834	0.16349
		5370	0.37198	0.34116	0.1961	0.19014	0.24401	0.18603	0.03186	0.15144	0.13322	0.24873	0.14499	0.169437	0.17791	0.13226	0.249123	0.32843	0.27253	0.2849	0.12032	0.2299	0.21035	0.17584	0.1652	0.2169	0.18328	0.14721	0.15789
		5400	0.37088	0.34036	0.19618	0.19052	0.24054	0.18638	0.0301	0.14717	0.13206	0.24342	0.14421	0.170448	0.17288	0.12997	0.241188	0.32807	0.26504	0.27777	0.11899	0.22523	0.20947	0.17305	0.16341	0.21336	0.18196	0.14566	0.16057
		5430	0.37151	0.33162	0.19097	0.19085	0.23804	0.18554	0.03053	0.14418	0.12323	0.23876	0.14611	0.168659	0.16821	0.12891	0.240215	0.32233	0.25942	0.27808	0.11698	0.22392	0.20393	0.17015	0.15698	0.20696	0.17889	0.14442	0.15368
		5460	0.37041	0.33328	0.19461	0.18375	0.2415	0.18157	0.03141	0.14511	0.12394	0.23905	0.13957	0.166988	0.16619	0.12893	0.237175	0.32002	0.25287	0.2687	0.11814	0.22085	0.20469	0.16906	0.16192	0.20956	0.17529	0.13733	0.15258
		5490	0.35995	0.31644	0.18732	0.18317	0.23439	0.18201	0.03167	0.14056	0.12084	0.23874	0.13961	0.165291	0.16465	0.12803	0.237099	0.31617	0.25204	0.26746	0.1163	0.21431	0.19861	0.16386	0.16184	0.20498	0.17654	0.1373	0.15425
		5520	0.35718	0.31642	0.18607	0.18423	0.23308	0.18027	0.02936	0.13441	0.12019	0.23436	0.13538	0.162136	0.1617	0.12387	0.237942	0.31434	0.24726	0.26535	0.11467	0.21223	0.19629	0.16836	0.16091	0.20102	0.16931	0.13702	0.14734
		5550	0.35948	0.32643	0.18633	0.18132	0.23265	0.17831	0.02846	0.13775	0.11723	0.22829	0.13715	0.159203	0.15846	0.12479	0.232758	0.30325	0.23355	0.25256	0.10766	0.21569	0.195	0.16309	0.15279	0.20117	0.16878	0.13262	0.14721
		5580	0.34435	0.31049	0.18462	0.179	0.22963	0.17462	0.02886	0.13054	0.1157	0.22534	0.13698	0.16201	0.15569	0.11871	0.229244	0.3007	0.19097	0.24415	0.10787	0.20817	0.18952	0.15894	0.1474	0.19835	0.16814	0.13151	0.14436
		5610	0.34201	0.31065	0.1822	0.18169	0.22823	0.17712	0.02916	0.1367	0.11474	0.22169	0.13239	0.160748	0.15635	0.12093	0.22118	0.30431	0.10649	0.22517	0.10743	0.20488	0.18392	0.15833	0.14577	0.1987	0.16471	0.13054	0.14365
		5640	0.3335	0.30444	0.18164	0.17799	0.22599	0.16996	0.02682	0.12829	0.11273	0.22276	0.13367	0.157799	0.15252	0.11861	0.225922	0.28805	0.04656	0.17478	0.10959	0.20384	0.18072	0.15314	0.14514	0.19352	0.16659	0.12927	0.13989
		5670	0.34108	0.29889	0.18592	0.17414	0.2246	0.16922	0.0276	0.12914	0.10659	0.22165	0.13249	0.15741	0.14939	0.11664	0.218513	0.27965	0.0213	0.10445	0.10174	0.20221	0.1796	0.15553	0.14458	0.19102	0.15705	0.12386	0.13903
		5700	0.33647	0.31013	0.17995	0.17276	0.22338	0.16744	0.02908	0.12212	0.10749	0.2156	0.12913	0.156273	0.14979	0.11813	0.217865	0.26327	0.01728	0.05227	0.10429	0.19733	0.18066	0.15129	0.14258	0.19155	0.15781	0.12458	0.13999
		5730	0.33292	0.30966	0.17575	0.17329	0.21719	0.16494	0.0261	0.12066	0.10282	0.21147	0.12472	0.151615	0.14961	0.10955	0.217075	0.21852	0.01238	0.02769	0.10268	0.1903	0.18053	0.1522	0.14543	0.18702	0.15639	0.12068	0.13507
		5760	0.3336	0.2928	0.17151	0.17263	0.21621	0.16334	0.02658	0.11956	0.10544	0.21056	0.12631	0.146358	0.14458	0.11104	0.214611	0.15496	0.01038	0.01663	0.09792	0.19274	0.17289	0.14335	0.13815	0.18924	0.1524	0.11913	0.13442
		5790	0.3217	0.28413	0.17486	0.16656	0.21481	0.16305	0.0252	0.11783	0.10032	0.20482	0.12482	0.146664	0.14161	0.11014	0.210728	0.10502	0.00942	0.01284	0.09941	0.18692	0.17104	0.14883	0.13754	0.18742	0.1517	0.11753	0.12992
		5820	0.31972	0.29559	0.17071	0.16805	0.21546	0.16136	0.02526	0.11963	0.09958	0.2027	0.12274	0.145412	0.14041	0.10653	0.203026	0.05261	0.00784	0.01049	0.09368	0.18433	0.17178	0.14217	0.13367	0.18135	0.14887	0.11726	0.12901
		5850	0.31215	0.27814	0.1713	0.16848	0.20911	0.16531	0.02436	0.11613	0.09734	0.19743	0.11806	0.14328	0.13902	0.10864	0.201393	0.02331	0.00713	0.00887	0.09665	0.18093	0.16508	0.14048	0.13142	0.17991	0.14417	0.11557	0.12958
		5880	0.30324	0.28804	0.16455	0.16664	0.20548	0.15763	0.02391	0.11268	0.09405	0.19439	0.11813	0.14526	0.13839	0.106	0.197563	0.01454	0.00673	0.0081	0.09526	0.18172	0.16245	0.13419	0.12951	0.18237	0.14552	0.11349	0.12659
		5910	0.30167	0.27609	0.16723	0.16367	0.20407	0.16053	0.02522	0.11481	0.09452	0.19152	0.11684	0.139267	0.13728	0.10306	0.199532	0.01178	0.0068	0.00705	0.09198	0.17676	0.16051	0.13937	0.13079	0.18073	0.14257	0.10589	0.12615
		5940	0.29509	0.2765	0.16399	0.16364	0.19915	0.15637	0.02428	0.10622	0.0922	0.19078	0.11703	0.140884	0.13648	0.10197	0.198696	0.00964	0.00609	0.00693	0.09254	0.17506	0.15456	0.13647	0.12671	0.17831	0.1374	0.10677	0.12357
		5970	0.29855	0.26578	0.16069	0.1599	0.20338	0.1523	0.02393	0.10743	0.08818	0.18943	0.11526	0.134705	0.13131	0.09988	0.195805	0.00869	0.00571	0.00629	0.08618	0.17318	0.15489	0.13253	0.1244	0.17583	0.13776	0.10559	0.12506
		6000	0.30069	0.26991	0.15939	0.16397	0.19423	0.15219	0.02255	0.10579	0.08842	0.1862	0.10991	0.13105	0.13073	0.10053	0.194786	0.00842	0.00491	0.00641	0.0862	0.17138	0.15362	0.12947	0.12194	0.17167	0.13375	0.10394	0.11683
		6030	0.2802	0.2621	0.15535	0.15897	0.19576	0.15273	0.02342	0.10209	0.08387	0.18117	0.11283	0.129978	0.12696	0.1026	0.187897	0.00679	0.00496	0.00537	0.08775	0.16641	0.15385	0.13189	0.11764	0.17047	0.13523	0.1025	0.11779
		6060	0.28094	0.27315	0.15915	0.15361	0.19209	0.14901	0.02316	0.10256	0.08454	0.17634	0.10254	0.121643	0.12538	0.09805	0.185467	0.00611	0.00465	0.00541	0.08727	0.16283	0.14973	0.12999	0.12098	0.16675	0.13395	0.10217	0.11341
		6090	0.27444	0.26257	0.15286	0.15455	0.18975	0.14933	0.02269	0.10094	0.08326	0.17316	0.09005	0.105232	0.12791	0.09562	0.186535	0.00536	0.00439	0.00495	0.08527	0.16575	0.14518	0.12511	0.11667	0.16944	0.1334	0.10149	0.11311
		6120	0.26683	0.25761	0.15271	0.1544	0.1888	0.14422	0.02118	0.09855	0.08001	0.17035	0.06615	0.071323	0.12038	0.09227	0.180759	0.00542	0.00397	0.00494	0.08231	0.16106	0.14738	0.1264	0.11419	0.16303	0.1319	0.09479	0.11177
		6150	0.27473	0.25452	0.15337	0.15302	0.18389	0.14968	0.0229	0.09802	0.07875	0.16182	0.02993	0.02816	0.1235	0.09195	0.179592	0.00537	0.00368	0.00466	0.08321	0.15641	0.14503	0.12043	0.11045	0.163	0.12964	0.09712	0.10992
		6180	0.2697	0.25613	0.15523	0.14871	0.1834	0.14412	0.02247	0.09651	0.07841	0.15381	0.01434	0.01527	0.11745	0.09062	0.182064	0.00471	0.00325	0.00404	0.08068	0.15122	0.14171	0.11868	0.11366	0.15575	0.12459	0.09548	0.10956
		6210	0.26692	0.24976	0.14941	0.14914	0.18201	0.14487	0.02162	0.09453	0.07389	0.13292	0.01109	0.010757	0.11267	0.08674	0.17886	0.00531	0.00363	0.00427	0.07733	0.14881	0.13749	0.11985	0.11026	0.15197	0.12513	0.09364	0.10615
		6240	0.25986	0.24554	0.14756	0.1465	0.18263	0.14217	0.02264	0.09127	0.07514	0.09844	0.00821	0.009205	0.10793	0.08608	0.174782	0.00412	0.00325	0.00392	0.07414	0.14983	0.13847	0.11807	0.10892	0.15265	0.12529	0.08897	0.10493
		6270	0.26172	0.24663	0.14778	0.14674	0.17975	0.13644	0.02068	0.09274	0.07647	0.06046	0.0067	0.007298	0.10342	0.08599	0.169369	0.00438	0.00293	0.00341	0.07647	0.14627	0.13766	0.11674	0.10809	0.15251	0.1179	0.09203	0.10858
		6300	0.25656	0.23436	0.14642	0.14489	0.17241	0.13872	0.02	0.09158	0.07261	0.0339	0.00575	0.006615	0.08424	0.07692	0.171429	0.00436	0.00372	0.0033	0.07619	0.144	0.13557	0.11603	0.10632	0.14834	0.11684	0.08894	0.103
		6330	0.25697	0.23946	0.14491	0.14278	0.17085	0.1351	0.02102	0.08791	0.06999	0.01731	0.00677	0.007004	0.05997	0.06469	0.167252	0.00454	0.00373	0.00293	0.0766	0.1413	0.12738	0.11501	0.10196	0.14836	0.1148	0.08998	0.10112
		6360	0.25328	0.23982	0.14455	0.13862	0.1697	0.13451	0.01937	0.08796	0.07037	0.01181	0.00578	0.005505	0.03468	0.05177	0.161926	0.00348	0.00261	0.00331	0.07502	0.14243	0.12561	0.11176	0.10199	0.1478	0.11084	0.08393	0.101
		6390	0.25044	0.23526	0.14403	0.1439	0.17195	0.13391	0.02032	0.08752	0.06794	0.00974	0.00533	0.004997	0.01981	0.03329	0.162174	0.00284	0.00309	0.00344	0.07317	0.1381	0.12766	0.11182	0.10373	0.14329	0.11308	0.08518	0.09944
		6420	0.24631	0.23676	0.14085	0.13422	0.16673	0.13273	0.01913	0.08668	0.06598	0.00751	0.00513	0.00507	0.01231	0.02046	0.162117	0.00383	0.00268	0.00372	0.07216	0.13519	0.12522	0.11215	0.10004	0.14244	0.11239	0.08278	0.09909
		6450	0.2394	0.22755	0.13771	0.13203	0.16777	0.13419	0.01911	0.08511	0.06489	0.00696	0.00552	0.005089	0.00871	0.01189	0.157154	0.00351	0.00248	0.00285	0.07096	0.1361	0.12548	0.10661	0.09828	0.14088	0.1091	0.08104	0.09774
		6480	0.24153	0.23119	0.14191	0.1356	0.16413	0.12839	0.01912	0.07975	0.06361	0.0061	0.00381	0.004963	0.00727	0.00927	0.155384	0.00329	0.00264	0.00335	0.07037	0.13202	0.12174	0.10804	0.09473	0.1353	0.10922	0.08226	0.09793
		6510	0.2341	0.22604	0.13463	0.13526	0.15999	0.12775	0.01866	0.07766	0.06353	0.00602	0.0042	0.004478	0.00694	0.00791	0.15324	0.00285	0.00298	0.00231	0.07021	0.13069	0.11694	0.1058	0.09722	0.13942	0.1061	0.08053	0.09483
		6540	0.23105	0.22633	0.13406	0.14272	0.16014	0.12309	0.01835	0.08099	0.06224	0.00578	0.00418	0.00362	0.0061	0.0065	0.149162	0.00343	0.00224	0.0025	0.06836	0.12677	0.11806	0.10383	0.09258	0.13026	0.10512	0.07906	0.09342
		6570	0.22339	0.21704	0.1317	0.14206	0.15656	0.1255	0.02009	0.07588	0.06082	0.00513	0.00436	0.003368	0.00551	0.00568	0.14476	0.00338	0.0023	0.00227	0.06832	0.12646	0.11862	0.09864	0.09341	0.13133	0.10433	0.07738	0.09162
		6600	0.2278	0.21239	0.13361	0.13752	0.1571	0.12194	0.01873	0.07724	0.05849	0.00459	0.00364	0.003948	0.0047	0.00548	0.140079	0.00282	0.00221	0.00246	0.06521	0.12724	0.11465	0.10209	0.09342	0.13066	0.10695	0.07755	0.09162
		6630	0.22343	0.21756	0.13193	0.13625	0.15551	0.1211	0.01949	0.07581	0.06017	0.00481	0.00401	0.003548	0.00487	0.00477	0.138329	0.00295	0.00223	0.00213	0.06398	0.12222	0.11327	0.09826	0.08907	0.12989	0.10555	0.07401	0.08725
		6660	0.21413	0.21085	0.12762	0.12964	0.15435	0.11986	0.01731	0.0742	0.05797	0.00467	0.00329	0.003727	0.00459	0.0044	0.125851	0.0029	0.00205	0.00225	0.06442	0.11972	0.11042	0.09919	0.08905	0.12629	0.10468	0.07572	0.08747
		6690	0.21184	0.21014	0.12899	0.12944	0.15204	0.11812	0.01742	0.07013	0.055	0.00431	0.00305	0.003334	0.00381	0.00462	0.114712	0.00286	0.00171	0.00261	0.06772	0.1203	0.10978	0.09332	0.09003	0.12548	0.10333	0.07737	0.08667
		6720	0.21655	0.2088	0.12481	0.12783	0.14838	0.12034	0.01805	0.0727	0.05318	0.00389	0.00328	0.002872	0.00402	0.00428	0.103584	0.00216	0.00249	0.00204	0.06556	0.1183	0.10958	0.09526	0.08554	0.12543	0.09827	0.07471	0.08462
		6750	0.21736	0.21034	0.12688	0.12753	0.14757	0.11423	0.01694	0.07247	0.05303	0.00381	0.0033	0.003212	0.00382	0.00372	0.085674	0.00224	0.0022	0.00224	0.06334	0.11911	0.10581	0.09452	0.08602	0.1196	0.09769	0.07317	0.08318
		6780	0.2099	0.20746	0.12551	0.12327	0.14715	0.11591	0.01751	0.06654	0.05544	0.00351	0.00294	0.002838	0.0037	0.00363	0.068592	0.00182	0.00233	0.00204	0.06342	0.11475	0.10308	0.09309	0.08339	0.11958	0.0981	0.07483	0.08256
		6810	0.20952	0.20403	0.12328	0.11988	0.1407	0.11196	0.01683	0.07006	0.05239	0.00339	0.00255	0.003078	0.00368	0.00269	0.054905	0.00265	0.00175	0.00192	0.06134	0.11237	0.10106	0.09383	0.08277	0.11818	0.09883	0.07471	0.08111
		6840	0.20244	0.20279	0.12238	0.1236	0.14309	0.11201	0.0165	0.06464	0.05126	0.00312	0.00264	0.002678	0.00341	0.00328	0.041489	0.0018	0.00211	0.00208	0.06337	0.10882	0.10397	0.09436	0.08237	0.11411	0.0941	0.07135	0.08121
		6870	0.20253	0.19632	0.1214	0.12086	0.13706	0.11156	0.0159	0.06708	0.04908	0.00317	0.0032	0.002899	0.00306	0.00298	0.029381	0.00196	0.00201	0.00193	0.06019	0.10864	0.10345	0.09315	0.0793	0.1165	0.09557	0.0684	0.07706
		6900	0.19989	0.1962	0.11989	0.11866	0.13589	0.1095	0.0163	0.06712	0.04929	0.00318	0.00198	0.002773	0.00262	0.00266	0.021252	0.00246	0.00176	0.00181	0.0576	0.10767	0.09838	0.08842	0.08046	0.11309	0.09265	0.0681	0.07754
		6930	0.19461	0.19138	0.11984	0.11765	0.13681	0.10834	0.01619	0.06406	0.04845	0.00271	0.00277	0.002354	0.00278	0.00316	0.015224	0.00246	0.00172	0.00206	0.05809	0.10367	0.09705	0.08614	0.0816	0.11248	0.09388	0.06798	0.07957
		6960	0.18491	0.19193	0.11411	0.116	0.13445	0.10601	0.01672	0.06288	0.04697	0.00314	0.00245	0.002491	0.00339	0.00304	0.011745	0.00174	0.00183	0.00179	0.0605	0.1034	0.09687	0.08744	0.07586	0.10971	0.09318	0.06953	0.07574
		6990	0.18312	0.18907	0.11715	0.11029	0.13367	0.10695	0.01523	0.06039	0.04443	0.00306	0.00261	0.002258	0.00269	0.00296	0.008362	0.0024	0.00176	0.00205	0.05583	0.10567	0.09404	0.0862	0.0771	0.11021	0.08998	0.06713	0.07515
		7020	0.18123	0.19138	0.11735	0.11081	0.12918	0.10552	0.01598	0.0603	0.04516	0.00318	0.00255	0.00248	0.00286	0.00266	0.00679	0.00165	0.0015	0.00219	0.05174	0.09771	0.09378	0.0853	0.07336	0.10759	0.09072	0.06701	0.07684
		7050	0.1815	0.17737	0.11436	0.11224	0.12617	0.10428	0.0153	0.0578	0.0458	0.0031	0.0024	0.002113	0.00277	0.00266	0.006748	0.00183	0.00193	0.00177	0.05359	0.10284	0.09137	0.08297	0.07334	0.10507	0.08948	0.06466	0.07302
		7080	0.17461	0.17732	0.11468	0.11506	0.12478	0.10022	0.01526	0.05996	0.04275	0.00261	0.00249	0.002335	0.00285	0.00236	0.006115	0.00204	0.00152	0.00157	0.05508	0.09559	0.0909	0.08424	0.07386	0.10309	0.08821	0.0623	0.07668
		7110	0.1748	0.17419	0.10953	0.11047	0.12389	0.10013	0.01518	0.05801	0.04129	0.00272	0.00249	0.001938	0.00274	0.00251	0.005199	0.00183	0.00142	0.00188	0.05093	0.09661	0.08851	0.08038	0.07305	0.10149	0.08615	0.06628	0.07454
		7140	0.1676	0.18121	0.11272	0.10799	0.12349	0.09891	0.0144	0.05882	0.04085	0.00259	0.0025	0.001957	0.00264	0.00226	0.006256	0.00171	0.00183	0.00158	0.05154	0.09467	0.08569	0.07935	0.07145	0.0992	0.08393	0.06243	0.07185
		7170	0.162	0.17728	0.10778	0.10603	0.11905	0.09517	0.01535	0.05573	0.04085	0.00333	0.00247	0.002144	0.00275	0.00281	0.005077	0.00176	0.00137	0.00141	0.05151	0.09517	0.08412	0.07905	0.06927	0.09607	0.08353	0.06224	0.06947
		7200	0.16017	0.17186	0.10872	0.10667	0.11807	0.09585	0.01525	0.05449	0.04008	0.00335	0.00182	0.002499	0.00293	0.00277	0.003708	0.00222	0.00165	0.0019	0.05119	0.0934	0.08512	0.07908	0.07093	0.09726	0.08175	0.0634	0.07282
		7230	0.15974	0.1722	0.10858	0.103	0.1147	0.09573	0.0131	0.0547	0.03846	0.00366	0.0021	0.001961	0.00287	0.00311	0.003799	0.00196	0.00124	0.00155	0.0498	0.0909	0.08445	0.07576	0.06663	0.09495	0.08518	0.06128	0.07088
		7260	0.16264	0.16653	0.10493	0.10229	0.11639	0.09193	0.01325	0.05418	0.03901	0.00391	0.00257	0.002102	0.00295	0.00258	0.004105	0.00194	0.00197	0.00193	0.04906	0.09071	0.08244	0.07587	0.06586	0.09677	0.08262	0.05983	0.06964
		7290	0.15814	0.17056	0.10712	0.10191	0.11361	0.09047	0.01344	0.05194	0.03821	0.00336	0.00269	0.002281	0.00292	0.0029	0.003597	0.00182	0.00151	0.00169	0.05071	0.09071	0.08081	0.07679	0.06669	0.09404	0.07938	0.05889	0.0696
		7320	0.15219	0.16286	0.10449	0.0987	0.11003	0.08933	0.01373	0.05273	0.0359	0.00333	0.00264	0.002674	0.00248	0.0027	0.003891	0.00185	0.00164	0.00179	0.04707	0.0865	0.08336	0.07436	0.06427	0.09076	0.08131	0.06004	0.06829
		7350	0.15273	0.15579	0.10032	0.09892	0.11413	0.09092	0.01472	0.05186	0.03679	0.00324	0.00243	0.002411	0.00244	0.00222	0.003006	0.00213	0.00174	0.00241	0.04616	0.08797	0.07927	0.07392	0.0626	0.0911	0.08285	0.0598	0.06747
		7380	0.14426	0.15674	0.10436	0.09805	0.11188	0.08793	0.01339	0.05356	0.0354	0.00216	0.00274	0.002289	0.00232	0.00208	0.003212	0.00208	0.0017	0.0022	0.04709	0.08688	0.07787	0.07413	0.06639	0.09134	0.08073	0.05919	0.06643
		7410	0.14876	0.15849	0.10349	0.09872	0.10878	0.08542	0.01374	0.05139	0.0369	0.00231	0.0027	0.002304	0.00283	0.00248	0.002716	0.00193	0.00161	0.00229	0.04663	0.0859	0.07643	0.07252	0.06341	0.08935	0.07758	0.05607	0.0661
		7440	0.14211	0.15311	0.09927	0.09917	0.11249	0.08973	0.01355	0.05133	0.03721	0.00235	0.00234	0.001945	0.0022	0.00195	0.002605	0.00138	0.00183	0.00248	0.04551	0.08213	0.07769	0.07291	0.06013	0.08796	0.07712	0.05767	0.06365
		7470	0.13887	0.14978	0.09864	0.10045	0.1079	0.08776	0.01351	0.05217	0.04006	0.00216	0.00237	0.002132	0.00219	0.00164	0.003323	0.00183	0.00169	0.00204	0.04466	0.08447	0.0757	0.06983	0.06313	0.08513	0.07903	0.05623	0.06553
		7500	0.13873	0.15605	0.1008	0.09972	0.10929	0.08535	0.01387	0.05202	0.03628	0.00243	0.00204	0.001514	0.00223	0.00186	0.002472	0.00185	0.00227	0.00201	0.04431	0.08432	0.07758	0.07366	0.0614	0.0833	0.07427	0.05786	0.06356
		7530	0.13455	0.15187	0.10031	0.09698	0.10769	0.0896	0.0133	0.05239	0.0368	0.00207	0.00195	0.001877	0.00208	0.00221	0.003227	0.00203	0.00218	0.00166	0.04541	0.08413	0.07374	0.07419	0.06179	0.08664	0.07697	0.05531	0.06744
		7560	0.13931	0.14966	0.1007	0.09769	0.10705	0.09002	0.01406	0.05188	0.03728	0.00208	0.00268	0.002266	0.00195	0.00196	0.002655	0.00154	0.00204	0.00168	0.04484	0.08119	0.07311	0.07454	0.06063	0.08286	0.07545	0.05297	0.0663
		7590	0.1385	0.14632	0.09642	0.09919	0.10892	0.09055	0.01418	0.05121	0.03459	0.00208	0.00172	0.001919	0.00222	0.00215	0.003029	0.00179	0.0024	0.00166	0.0448	0.08149	0.07404	0.07456	0.06027	0.08265	0.07623	0.05555	0.06396
		7620	0.14032	0.15033	0.09713	0.09733	0.10785	0.08689	0.01292	0.05265	0.03524	0.00238	0.0019	0.001991	0.0023	0.00161	0.002205	0.00163	0.00175	0.00207	0.04655	0.08179	0.07651	0.07672	0.06026	0.0835	0.07683	0.05603	0.06358
		7650	0.13814	0.1492	0.09896	0.09581	0.1081	0.08575	0.01455	0.05083	0.03766	0.0021	0.00185	0.001842	0.00197	0.00181	0.002361	0.00175	0.00159	0.00184	0.04482	0.08308	0.07782	0.07261	0.05999	0.08356	0.07669	0.05522	0.06518
		7680	0.1337	0.15068	0.10007	0.1007	0.10947	0.08872	0.01324	0.05125	0.03795	0.00241	0.00189	0.001869	0.0018	0.00175	0.002689	0.00169	0.00121	0.00147	0.04554	0.08385	0.07463	0.07679	0.05934	0.08276	0.07681	0.05584	0.06363
		7710	0.14081	0.14828	0.10082	0.09674	0.10607	0.08789	0.01464	0.04979	0.03671	0.00201	0.0017	0.002121	0.0016	0.00186	0.002644	0.0016	0.00189	0.00155	0.04333	0.08156	0.07443	0.07516	0.06025	0.08548	0.07547	0.05296	0.06409
		7740	0.14154	0.14258	0.10023	0.09583	0.10946	0.0865	0.01476	0.05043	0.04052	0.00236	0.00191	0.001625	0.00178	0.00185	0.002266	0.00137	0.00128	0.0015	0.04372	0.08411	0.07692	0.07549	0.05952	0.08368	0.07527	0.05473	0.06379
		7770	0.13527	0.1467	0.10138	0.09568	0.11053	0.08717	0.01322	0.05173	0.03685	0.00178	0.00193	0.001808	0.00187	0.00211	0.002525	0.00208	0.00154	0.00134	0.04461	0.08406	0.0751	0.07483	0.05982	0.0819	0.07704	0.055	0.06218
		7800	0.13637	0.14923	0.10251	0.09635	0.10989	0.0874	0.01321	0.05109	0.03537	0.00238	0.00158	0.001617	0.00166	0.00175	0.003063	0.00156	0.00157	0.00188	0.04317	0.08209	0.07379	0.07559	0.05994	0.08447	0.07463	0.05678	0.06431
		7830	0.1375	0.15332	0.10063	0.09828	0.10698	0.08992	0.01307	0.051	0.03787	0.00344	0.00138	0.001888	0.00185	0.00154	0.002525	0.00178	0.00148	0.00117	0.04391	0.08179	0.0735	0.07465	0.06088	0.08242	0.07254	0.05406	0.06398
		7860	0.13785	0.14597	0.0969	0.10058	0.10659	0.08744	0.01452	0.05341	0.03715	0.0021	0.00188	0.001869	0.00218	0.00174	0.002865	0.00151	0.00137	0.00141	0.04449	0.08306	0.07601	0.07475	0.06169	0.08531	0.0738	0.05555	0.06332
		7890	0.13809	0.14618	0.10042	0.09716	0.10306	0.086	0.01431	0.05114	0.03608	0.00272	0.00149	0.001511	0.00202	0.00205	0.002205	0.0014	0.00119	0.00186	0.04363	0.08307	0.07571	0.07158	0.06249	0.08413	0.07561	0.05696	0.06313
		7920	0.13551	0.14931	0.10106	0.09576	0.10485	0.08965	0.01437	0.05104	0.03679	0.00204	0.00162	0.001945	0.00199	0.0019	0.002945	0.00142	0.0017	0.00154	0.04581	0.08254	0.07629	0.07398	0.06263	0.08401	0.07616	0.05664	0.06391
		7950	0.13734	0.14978	0.10234	0.09582	0.10792	0.08857	0.01444	0.05206	0.03581	0.00202	0.0015	0.001385	0.00188	0.00159	0.002625	0.00142	0.00163	0.00131	0.04481	0.08286	0.0757	0.07198	0.0627	0.08514	0.07776	0.05677	0.06323
		7980	0.13902	0.15063	0.09803	0.09394	0.10539	0.08844	0.0131	0.05208	0.03675	0.00182	0.00171	0.001801	0.00274	0.0019	0.002792	0.0013	0.00134	0.0013	0.0457	0.08622	0.07645	0.07345	0.06337	0.08547	0.07459	0.05481	0.06491
		8010	0.13655	0.14886	0.09901	0.09303	0.10814	0.0891	0.01474	0.05251	0.03601	0.00192	0.00159	0.001617	0.00171	0.00175	0.002735	0.0014	0.0012	0.00157	0.04551	0.08542	0.07809	0.07108	0.06047	0.08059	0.07633	0.05711	0.06475
		8040	0.13828	0.14897	0.10139	0.0988	0.10654	0.08932	0.01446	0.05326	0.03715	0.002	0.00185	0.001335	0.00199	0.0016	0.002323	0.00143	0.00143	0.00123	0.04661	0.08807	0.07637	0.07102	0.06086	0.08419	0.07586	0.05631	0.06427
		8070	0.1403	0.146	0.10179	0.09791	0.10942	0.08529	0.01284	0.05026	0.03677	0.00177	0.00206	0.001781	0.00183	0.00228	0.002342	0.00146	0.00116	0.00144	0.04651	0.0843	0.07491	0.07121	0.0624	0.08296	0.07446	0.05853	0.06312
		8100	0.1362	0.14841	0.1007	0.09688	0.10927	0.08868	0.0132	0.0515	0.0354	0.00214	0.00183	0.001522	0.00178	0.00192	0.002647	0.00142	0.0014	0.00149	0.0453	0.0838	0.07624	0.07339	0.06146	0.08408	0.07678	0.05708	0.06343
		8130	0.1342	0.14735	0.09771	0.09712	0.10413	0.08813	0.01311	0.05174	0.03704	0.00148	0.00198	0.001781	0.00164	0.002	0.003014	0.00212	0.0015	0.00185	0.04697	0.08484	0.07578	0.07076	0.05957	0.08389	0.07481	0.05513	0.06424
		8160	0.1366	0.14922	0.0988	0.09792	0.10826	0.08815	0.01344	0.05067	0.03748	0.00223	0.00222	0.001553	0.00195	0.00164	0.00267	0.00128	0.0012	0.00159	0.04586	0.08522	0.07374	0.07299	0.05915	0.08207	0.0745	0.05787	0.06458
		8190	0.13428	0.15114	0.09718	0.09783	0.10467	0.08844	0.01309	0.05128	0.03784	0.00209	0.00171	0.001621	0.00201	0.00168	0.002888	0.00144	0.00171	0.00141	0.04387	0.08598	0.07719	0.07026	0.06094	0.082	0.07755	0.05569	0.06437
		8220	0.13815	0.1469	0.09733	0.09578	0.10701	0.08754	0.01306	0.05103	0.03663	0.00207	0.00162	0.00153	0.00196	0.00183	0.002556	0.00159	0.00143	0.00174	0.0483	0.08429	0.07686	0.07192	0.06326	0.08315	0.07429	0.05554	0.06477
		8250	0.13629	0.14307	0.09988	0.0971	0.10534	0.08903	0.01361	0.052	0.03725	0.00216	0.00155	0.001694	0.0015	0.00191	0.00248	0.00165	0.00136	0.00192	0.04712	0.0859	0.07411	0.07296	0.05986	0.08506	0.07588	0.05533	0.06401
		8280	0.1391	0.15115	0.09689	0.09636	0.10742	0.08672	0.01289	0.04923	0.03955	0.00241	0.0018	0.001438	0.00184	0.00192	0.00246	0.00134	0.00132	0.00144	0.04691	0.08342	0.07743	0.0724	0.06016	0.08311	0.07759	0.05511	0.06182
		8310	0.14255	0.147	0.09585	0.09312	0.10899	0.08894	0.01302	0.05075	0.03716	0.00182	0.00137	0.002434	0.00189	0.00164	0.002388	0.00144	0.00164	0.00155	0.04758	0.0849	0.07655	0.07094	0.06198	0.08468	0.07605	0.05567	0.06355
		8340	0.13678	0.14868	0.09863	0.09365	0.10926	0.08848	0.0135	0.05194	0.03717	0.00195	0.00204	0.001965	0.00199	0.00175	0.002483	0.0014	0.00116	0.00164	0.04606	0.08786	0.07602	0.07351	0.06163	0.0862	0.07368	0.05444	0.06524

[truncated: 2 more sheets: supplementary figure 13, supplementary figure 14]
